# Supplementary material for: Electronic lab notebooks: can they replace paper?
Source: J Cheminform. 2017 May 24;9:31. doi: 10.1186/s13321-017-0221-3 (PMC5443717; doi:10.1186/s13321-017-0221-3)
Supplement: Supplementary file 1 — Additional file 1. A file describing how to access the focus groups and lab observations transcripts from Study D—University of Southampton Lab Practice Study (Focus Groups & Lab Observations). [file 13321_2017_221_MOESM1_ESM.zip]

Archive with 22 entries (19 files):
- ElectronicSupplementaryData/
- ElectronicSupplementaryData/.DS_Store
- __MACOSX/
- __MACOSX/ElectronicSupplementaryData/
- __MACOSX/ElectronicSupplementaryData/._.DS_Store
- ElectronicSupplementaryData/Dataset C - ELN Market Data.xlsx
- __MACOSX/ElectronicSupplementaryData/._Dataset C - ELN Market Data.xlsx
- ElectronicSupplementaryData/Dataset D - Anonymised Focus Group Transcripts.txt
- __MACOSX/ElectronicSupplementaryData/._Dataset D - Anonymised Focus Group Transcripts.txt
- ElectronicSupplementaryData/DatasetAB-BioSistemikaELNStudies.xlsx
- __MACOSX/ElectronicSupplementaryData/._DatasetAB-BioSistemikaELNStudies.xlsx
- ElectronicSupplementaryData/DatasetD-FocusGroupQuestions.pdf
- __MACOSX/ElectronicSupplementaryData/._DatasetD-FocusGroupQuestions.pdf
- ElectronicSupplementaryData/DatasetE_Survey 1.xls
- __MACOSX/ElectronicSupplementaryData/._DatasetE_Survey 1.xls
- ElectronicSupplementaryData/DatasetE_Survey 2 pre iLabber.xlsx
- __MACOSX/ElectronicSupplementaryData/._DatasetE_Survey 2 pre iLabber.xlsx
- ElectronicSupplementaryData/DatasetE_Survey 3.xlsx
- __MACOSX/ElectronicSupplementaryData/._DatasetE_Survey 3.xlsx
- ElectronicSupplementaryData/DatasetE_Survey3a3bPostiLabber.xlsx
- __MACOSX/ElectronicSupplementaryData/._DatasetE_Survey3a3bPostiLabber.xlsx
- __MACOSX/._ElectronicSupplementaryData
