# Supplementary material for: Electronic lab notebooks: can they replace paper?
Source: J Cheminform. 2017 May 24;9:31. doi: 10.1186/s13321-017-0221-3 (PMC5443717; doi:10.1186/s13321-017-0221-3)
Supplement: Supplementary file 1 — Additional file 1. A file describing how to access the focus groups and lab observations transcripts from Study D—University of Southampton Lab Practice Study (Focus Groups & Lab Observations). [file 13321_2017_221_MOESM1_ESM.zip › ElectronicSupplementaryData/Dataset C - ELN Market Data.xlsx]

## Sheet: Overall Stats
Active/Inactive ELNS
	Active	Inactive	Total
ELNs	72	30	102
Active ELN Domains
	R & D	QA / QC	Chemistry	Biology	Life Sci	Pharmaceutical	Multi Discipline	All Purpose	Semantic Web
Active ELNs	11	6	27	30	9	5	17	19	2
Percentage	0.152778	0.0833333	0.375	0.416667	0.125	0.0694444	0.236111	0.263889	0.0277778
License / Platform for All ELNs
License			Platform
Commercial	Open Source	Free Version	Independent	Web Based	Windows	Mac	Unspecified	Other Software
64	7	15	37	34	26	13	9	8
0.888889	0.0972222	0.208333	0.513889	0.472222	0.361111	0.180556	0.125	0.111111
License / Platform for Chemistry ELNs
License			Platform
Commercial	Open Source	Free Version	Independent	Web Based	Windows	Mac	Unspecified	Other Software
25	2	4	14	11	7	1	6	2
0.925926	0.0740741	0.148148	0.518519	0.407407	0.259259	0.037037	0.222222	0.0740741
License / Platform for Biology ELNs
License			Platform
Commercial	Open Source	Free Version	Independent	Web Based	Windows	Mac	Unspecified	Other Software
27	2	10	18	15	8	6	5	3
0.9	0.0666667	0.333333	0.6	0.5	0.266667	0.2	0.166667	0.1

## Sheet: Inactive Vendors
Vendor	ELN	Notes
Accelrys	Accelrys ELN	Merged with Symyx in 2010. http://accelrys.com/about/news-pr/merger-0610.html Acquired Contur in 2011 (which merged with Elevate). http://accelrys.com/products/eln/contur/announcement.html Acquired by Dassault Systems in April 2014 and then marketed as a new product BIOVIA. http://www.3ds.com/press-releases/single/dassault-systemes-successfully- completes-acquisition-of-accelrys/
Amphora Research Systems	Open ELN	ELN was discontinued in 2015 http://www.limswiki.org/index.php/Amphora_Research_Systems,_Inc.#cite_note-OELNProdArch-3
Array Genetics	NucIt	Doesnt meet CENSA Standard (Rubacha et al., 2011)
ArtusLabs	Ensemble ELN	Acquired by PerkinElmer March 2011. http://www.perkinelmer.com/aboutus/pressroom/pressreleasedetails/ articleid/69844
Cambridge Soft	E-Notebook	Acquired by PerkinElmer in March 2011. http://www.perkinelmer.com/aboutus/pressroom/pressreleasedetails/ articleid/69844
Cognium Systems	iPad	Dissolved in Summer 2014. http://www.limswiki.org/index.php?title=Cognium Systems SA
Contur	CounturELN	Changed ELN from ConturELN to iLabber in July 2011. http://www.limswiki.org/index.php?title=Contur Software ABl Merged with Elevate - LifeDoc. Acquired by Accelrys in 2013. http://accelrys.com/products/eln/contur/announcement.html
EKM	LABTrack	Used to distributed LABTrack then had legal disputes with LABTrack. http://www.limswiki.org/index.php?title=LIMS vendor
Elevate	Life Doc	Merged with Contur. (Rubacha et al., 2011)
Elsevier MDL	MDL Notebook	Merged with Symyx. http://newsbreaks.infotoday.com/NewsBreaks/Elsevier-to-Sell-MDL-to- Symyx-Technologies-37260.asp
E-nnovate	e-notebook	Discontinued (Rubacha et al., 2011).
Evernote	Evernote	Doesnt meet CENSA Standard (Rubacha et al., 2011).
Infotrieve	Infotrieve ELN	Discontinued (Rubacha et al., 2011).
Identic Software	Invent	The website referenced in (Rubacha et al., 2011)’s study no longer exists (domain is up for sale).
Irisnote / Recentris	Irisnote	Originally Recentris developed the CERF ELN, and the company was then absorbed into irisnote http://www.limswiki.org/index.php?title=Rescentris, Inc. Irisnote encorporated CERF into irisnote ELN. However, in 2013 irisnote shut down and Lab-Ally LLC took over CERF Notebook.
Knowligent	Research Notebook	Website is non existant.
Laboratory Data Solutions	Labnotes	Dissolved in September 2013. http://wck2.companieshouse.gov.uk//wcframe?name=accessCompanyInfo
Labtronics	Nexxis ELN	Acquired by PerkinElmer in May 2011. http://www.perkinelmer.co.uk/CMSResources/Images/44-127929PR 201105 16.pdf
Macs in Chemistry	Lab Notebook	Reference website given in (Rubacha et al., 2011) doesnt exist anymore.
Mettler Toledo	Virtual Lab	Doesnt meet CENSA Standard (Rubacha et al., 2011).
Neudesic	Neudesic ELN	Company doesnt seem to market this product anymore. https://www.neudesic.com/
Open Source Project	Electronic Laboratory Notebook	Funding ended in Winder 2007, development was discontinued. http://collaboratory.emsl.pnl.gov/software/software-notice.shtml
Open Source Project	LabJ-ng	No releases since 2013. http://sourceforge.net/projects/labj/
Open Source Project	PNN ELN	Uses Semantic Web. Development ceased in 2007. Latest OS release on SourceForce in 2008. (Myers et al., 2001)
Open Source Project	tags4lab	No releases since 2013. http://sourceforge.net/projects/tags4lab/
Open Source Project	The Monster Journal	No releases since 2009. http://sourceforge.net/projects/monsterjournal/
SparkLix Bio IT	SparkLix	Discontinued in Summer 2014. http://www.limswiki.org/index.php?title=SparkLix Bio IT Corp.
Symyx	Symyx Notebook	Merged with Elsevier MDL - MDL Notebook. http://en.wikipedia.org/wiki/MDL Information Systems Merged with Accelrys, Inc in 2010. http://accelrys.com/about/news-pr/merger-0610.html
Tripos	Benchware Notebook	Merged with other companies to make Certara. https://www.certara.com/
VelQuest	SmartLab	Purchased by and absorbed into Accelrys Inc in Jan 2012. http://www.businesswire.com/news/home/20120103005296/en/Accelrys-Acquires-VelQuest-Corporation-35-Million-Cash#.VWc3RFnBzGc

## Sheet: Active Vendors
ELN	R & D	QA / QC	Chemistry	Biology	Life Sci	Pharmaceutical	Multi Discipline	All Purpose	Semantic Web
AAC Infotray AG - Limsophy DoDoc http://www.limsophy.com/Webservice/page/M1006/0	✓
Advanced Chemistry Development - Electronic Notebook for Academia http://www.acdlabs.com/solutions/academia/eln/			✓
Agaram Technologies - LogiLab http://www.agaramtech.com/product/logilab-eln.html		✓
AgiLab - ChemELN, ELN BioLab, ELN FormuLab http://agilab.fr/			✓	✓			✓
AgileBio - LabCollector http://labcollector.com/				✓	✓	✓	✓
Agilent Technologies - OpenLAB ELN http://www.agilent.com/	✓
Arxspan - ArxLab Electronic Notebook http://www.arxspan.com/electronic-lab-notebook.asp			✓	✓			✓
Asseco Denmark - shareSignELN http://www.asseco.com/dk/home/sharesigneln/welcome/								✓
ATGC Labs - ActiveLN http://www.atgclabs.com/				✓
Bio Data - Labguru http://www.labguru.com/				✓
Bio-ITech - eLabJournal https://www.bio-itech.nl/elab journal/					✓
BioChemLab Solutions - Electronic Lab Notebook http://biochemlabsolutions.com/ELN/ELN.html			✓	✓			✓
BioSistemika - GENEIO ELN http://biosistemika.com/geneio/				✓
CERF - CERF Notebook http://cerf-notebook.com/								✓	✓
ChemBytes - Espresso ELN http://chembytes.com/index.php/espresso/download			✓				✓
ChemInnovation Software - CBIS Notebook http://www.cheminnovation.com/brochures/CBIS.pdf			✓	✓
CompuDrug International - Laboratory Manager Plus http://www.compudrug.com/laboratory manager plus			✓
Core Informatics - Core ELN, Chemistry ELN, Biology ELN http://www.corelims.com/products/core-eln/chemistery-eln/			✓	✓				✓
Dassault Systmes - BIOVIA ELN http://accelrys.com/products/unified-lab-management/biovia-electronic-lab-notebooks/notebook/index.html		✓
DeltaSoft - DeltaBook http://02d15af.netsolhost.com/docs/eln.pdf	✓		✓				✓
Dotmatics - Studies Notebook http://www.dotmatics.com/products/studies-notebook/			✓	✓			✓
Edge Software Consultancy - BioRails http://www.edge-ka.com/products/biorails				✓		✓
eNovalys SAS - ePro http://www.enovalys.com/epro/			✓
enso Software - ensochemLab http://www.enso-software.com/website/pages/ensochemlab.de.php			✓
Evolvus - Electronic Lab Notebook http://www.evolvus.com/products/itproducts/electroniclabnotebook.html			✓
EZQuant - EZQuant-ELN http://www.ezquant.com/en/				✓
FORMULATOR - FORMULATOR http://www.formulatorus.com/chemists.htm			✓
Genohm BVBA - SLims http://www.genohm.com/								✓
GoLIMS - GoLIMS http://www.golims.com/								✓
HiTec Zang - eJournal http://www.hitec-zang.de/en/laboratory-automation/software/								✓
iAdvantage Software - eStudy http://www.iadvantagesoftware.com/wpesoverview.asp	✓	✓					✓
iDBS - E-Workbook http://www.idbs.com/en/platform-products/e-workbook/								✓
Kalliste - Kalliste eSystems http://www.kallistesystems.com/						✓
KineMatic - eNovator ELN http://www.kinematik.com/	✓	✓						✓
Labage - Benchsys http://www.benchsys.com/	✓
LabArchives - LabArchives http://www.labarchives.com/								✓
LabCollector - LabCollector ELN http://www.labcollector.com/								✓
Labfolder - labfolder https://www.labfolder.com/								✓
LABTrack - LABTrack http://www.labtrack.com/	✓	✓						✓
LabVantage - eNotebook http://www.labvantage.com/								✓
LabWare - LabWare ELN http://www.labware.com/en/p/Products/ELN			✓				✓
Laurus Infosystems - Chemia http://www.laurusis.com/	✓
McNeilCo - ACAS http://www.mcneilco.com/acas docs.html#7				✓
Mestrelab - Mbook http://store.mestrelab.com/store/mbook-cloud.html			✓
NoteBookMaker - NoteBookMaker http://www.notebookmaker.com/	✓
Online LIMS - Online Worksheet http://www.online-lims.com/								✓
Open Source - CyNote http://cynote.sourceforge.net/					✓
Open Source - eLabFTW http://www.elabftw.net/								✓
Open Source - eln https://launchpad.net/eln								✓
Open Source - Indigo ELN http://ggasoftware.com/opensource/indigo/eln			✓	✓
Open Source - MyLabBook http://sourceforge.net/projects/mylabbook/					✓				✓
Open Source - Open enventory http://www.chemie.uni-kl.de/index.php?id=653			✓	✓
Open Source - OpenBIS http://www.cisd.ethz.ch/software/openBIS					✓
PerkinElmer - E-Notebook http://www.cambridgesoft.com/literature/PDF/ENotebook 2014.pdf			✓	✓			✓
Quattro Research - quattro/Lj www.quattro-research.com/quattro-LJ.63.0.html	✓		✓	✓			✓
Research Innovations - eCAT, RSPACE http://www.researchspace.com/electronic-lab-notebook/index.html	✓			✓
RURO - Sciency ELN http://ruro.com/software/sciency-eln/overview			✓	✓			✓
Sapio Science - Exemplar https://www.sapiosciences.com/				✓
Sciformation - Sciformation ELN http://sciformation.com/sciformation eln lj.html?lang=en			✓	✓
Scilligence Corp - Scilligence ELN http://www.scilligence.com/web/eln.aspx			✓	✓
Shanghai Holo Sci-Infor - Electronic Lab Notebook http://www.holoinfo.com.cn/english/products/elnac.html			✓	✓			✓
Shazino - Hive Bench https://www.hivebench.com/				✓
SPL Host - Datacloud http://www.datacloudlabs.com/web/index.html								✓
STARLIMS - STARLIMS Electronic Notebook http://www.starlims.com/en-us/home/								✓
Studylog - Study Director http://www.studylog.com/				✓
SunBio - SunBio ELN http://www.sunbioit.com/products/sun-bio-eln/			✓	✓	✓
Synbiota - Synbiota https://synbiota.com/#			✓	✓	✓	✓	✓
Sysment - Sysment Notebook http://www.sysment.hu/?page id=1348			✓	✓	✓		✓
Systat - SigmaCERF http://www.sigmaplot.co.uk/				✓	✓	✓	✓
Terrington - Labsform http://www.terringtondm.com/								✓
Textco BioSoftware - Gene Inspector http://www.textco.com/				✓
Waters - NuGenesis http://www.waters.com/waters/home.htm?locale=en GB	✓	✓					✓

## Sheet: License  Platform
	License			Platform
	Commercial	Open Source	Free Version	Independent	Web Based	Windows	Mac	Unspecified	Other Software
ELN
AAC Infotray AG - Limsophy RIMS http://www.limsophy.com/Webservice/page/M1006/0	✓					✓
Advanced Chemistry Development - Electronic Notebook for Academia http://www.acdlabs.com/solutions/academia/eln/	✓							✓
Agaram Technologies - LogiLab http://www.agaramtech.com/product/logilab-eln.html	✓					✓
AgiLab - ChemELN http://agilab.fr/eln-chemlab/	✓							✓
AgileBio - LabCollector http://labcollector.com/	✓		✓			✓	✓		✓
Agilent Technologies - OpenLAB ELN http://www.agilent.com/	✓		✓			✓
Arxspan - ArxLab Electronic Notebook http://www.arxspan.com/electronic-lab-notebook.asp	✓			✓	✓
Asseco Denmark - shareSignELN http://www.asseco.com/dk/home/sharesigneln/welcome/	✓					✓
ATGC Labs - ActiveLN http://www.atgclabs.com/	✓		✓	✓	✓
BioChemLab Solutions - Electronic Lab Notebook http://biochemlabsolutions.com/ELN/ELN.html	✓		✓	✓	✓
Bio Data - Labguru http://www.labguru.com/	✓			✓	✓
Bio-ITech - eLabJournal https://www.bio-itech.nl/elabjournal/	✓			✓	✓
BioSistemika - GENEIO ELN http://biosistemika.com/geneio/	✓		✓	✓	✓
CERF - CERF Notebook http://cerf-notebook.com/	✓					✓	✓
ChemBytes - Espresso ELN http://chembytes.com/index.php/espresso/download	✓					✓			✓
ChemInnovation Software - CBIS Notebook http://www.cheminnovation.com/brochures/CBIS.pdf	✓					✓	✓
CompuDrug International - Laboratory Manager Plus http://www.compudrug.com/laboratory manager plus	✓			✓
Core Informatics - ChemistryELN http://www.corelims.com/products/core-eln/chemistery-eln/	✓			✓	✓
Dassault Systmes - Accelrys ELN http://www.3ds.com/	✓			✓	✓	✓ (In House)	✓ (In House)
DeltaSoft - DeltaBook http://02d15af.netsolhost.com/docs/eln.pdf	✓			✓	✓
Dotmatics - Studies Notebook http://www.dotmatics.com/products/studies-notebook/	✓			✓	✓
Edge Software Consultancy - BioRails http://www.edge-ka.com/products/biorails	✓					✓	✓
eNovalys SAS - ePro http://www.enovalys.com/epro/	✓		✓			✓
enso Software - ensochemLab http://www.enso-software.com/website/pages/ensochemlab.de.php	✓					✓
Evolvus - Electronic Lab Notebook http://www.evolvus.com/products/itproducts/electroniclabnotebook.html	✓							✓
EZQuant - EZQuant-ELN http://www.ezquant.com/en/	✓		✓			✓
FORMULATOR - FORMULATOR Chem Version http://www.formulatorus.com/chemists.htm	✓					✓
Genohm BVBA - SLims http://www.genohm.com/	✓					✓	✓		✓
GoLIMS - GoLIMS http://www.golims.com/	✓			✓	✓
HiTec Zang - eJournal http://www.hitec-zang.de/en/laboratory-automation/software/	✓			✓	✓
iAdvantage Software - eStudy http://www.iadvantagesoftware.com/wpesoverview.asp	✓			✓	✓
iDBS - E-Workbook http://www.idbs.com/en/platform-products/e-workbook/	✓			✓	✓
Kalliste - Kalliste eSystems http://www.kallistesystems.com/	✓				✓
KineMatic - eNovator ELN http://www.kinematik.com/	✓			✓	✓
Labage - iQ http://www.benchsys.com/	✓							✓
LabArchives - LabArchives http://www.labarchives.com/	✓		✓			✓	✓
LabCollector - LabCollector ELN http://www.labcollector.com/	✓			✓	✓				✓
Labfolder - labfolder https://www.labfolder.com/	✓		✓	✓	✓
LABTrack - LABTrack http://www.labtrack.com/	✓					✓	✓
LabVantage - eNotebook http://www.labvantage.com/	✓			✓	✓
LabWare - LabWare ELN http://www.labware.com/en/p/Products/ELN	✓					✓
Laurus Infosystems - Chemia http://www.laurusis.com/	✓							✓
McNeilCo - ACAS http://www.mcneilco.com/acas docs.html#7	✓							✓
Mestrelab - Mbook http://store.mestrelab.com/store/mbook-cloud.html	✓			✓	✓
NoteBookMaker - NoteBookMaker http://www.notebookmaker.com/	✓					✓	✓
Online LIMS - Online Worksheet http://www.online-lims.com/	✓					✓
Open Source - CyNote http://cynote.sourceforge.net/		✓		✓	✓
Open Source - eLabFTW http://www.elabftw.net/		✓		✓	✓				✓
Open Source - eln https://launchpad.net/eln		✓				✓	✓
Open Source - Indigo ELN http://ggasoftware.com/opensource/indigo/eln		✓		✓					✓
Open Source - MyLabBook http://www.mylabbook.org/		✓
Open Source - Open enventory http://www.chemie.uni-kl.de/index.php?id=653		✓		✓	✓
Open Source - OpenBIS https://sis.id.ethz.ch/software/openbis.html		✓				✓			✓
PerkinElmer - E-Notebook http://www.cambridgesoft.com/literature/PDF/ENotebook 2014.pdf	✓							✓
Quattro Research - quattro/Lj www.quattro-research.com/quattro-LJ.63.0.html	✓					✓
Research Innovations - eCAT, RSPACE http://www.researchspace.com/electronic-lab-notebook/index.html	✓		✓	✓	✓
RURO - Sciency ELN http://ruro.com/software/sciency-eln/overview	✓			✓	✓
Sapio Science - Exemplar https://www.sapiosciences.com/	✓			✓	✓
Sciformation - Sciformation ELN http://sciformation.com/sciformation eln lj.html?lang=en	✓			✓	✓
Scilligence Corp - Scilligence ELN http://www.scilligence.com/web/eln.aspx	✓			✓
Shanghai Holo Sci-Infor - Electronic Lab Notebook http://www.holoinfo.com.cn/english/products/elnac.html	✓							✓
Shazino - Hive Bench https://www.hivebench.com/			✓	✓	✓
SPL Host - Datacloud http://www.datacloudlabs.com/web/index.html	✓		✓	✓	✓
STARLIMS - STARLIMS Electronic Notebook http://www.starlims.com/en-us/home/	✓			✓	✓
Studylog - Study Director http://www.studylog.com/	✓			✓		✓	✓
SunBio - SunBio ELN http://www.sunbioit.com/products/sun-bio-eln/	✓							✓
Synbiota - Synbiota https://synbiota.com/#	✓		✓	✓	✓
Sysment - Sysment Notebook http://www.sysment.hu/?page id=1348	✓		✓	✓	✓
Systat - SigmaCERF http://www.sigmaplot.co.uk/	✓					✓	✓		✓
Terrington - Labsform http://www.terringtondm.com/	✓			✓	✓
Textco BioSoftware - Gene Inspector http://www.textco.com/	✓		✓			✓	✓
Waters - NuGenesis http://www.waters.com/waters/home.htm?locale=en GB	✓			✓	✓
72	64	7	15	37	34	26	13	9	8

## Sheet: Chemistry ELNs
	License			Platform
	Commercial	Open Source	Free Version	Independent	Web Based	Windows	Mac	Unspecified	Other Software
ELN
Advanced Chemistry Development - Electronic Notebook for Academia http://www.acdlabs.com/solutions/academia/eln/	✓							✓
AgiLab - ChemELN http://agilab.fr/eln-chemlab/	✓							✓
Arxspan - ArxLab Electronic Notebook http://www.arxspan.com/electronic-lab-notebook.asp	✓			✓	✓
BioChemLab Solutions - Electronic Lab Notebook http://biochemlabsolutions.com/ELN/ELN.html	✓		✓	✓	✓
ChemBytes - Espresso ELN http://chembytes.com/index.php/espresso/download	✓					✓			✓
ChemInnovation Software - CBIS Notebook http://www.cheminnovation.com/brochures/CBIS.pdf	✓					✓	✓
CompuDrug International - Laboratory Manager Plus http://www.compudrug.com/laboratory manager plus	✓			✓
Core Informatics - ChemistryELN http://www.corelims.com/products/core-eln/chemistery-eln/	✓			✓	✓
DeltaSoft - DeltaBook http://02d15af.netsolhost.com/docs/eln.pdf	✓			✓	✓
Dotmatics - Studies Notebook http://www.dotmatics.com/products/studies-notebook/	✓			✓	✓
eNovalys SAS - ePro http://www.enovalys.com/epro/	✓		✓			✓
enso Software - ensochemLab http://www.enso-software.com/website/pages/ensochemlab.de.php	✓					✓
Evolvus - Electronic Lab Notebook http://www.evolvus.com/products/itproducts/electroniclabnotebook.html	✓							✓
FORMULATOR - FORMULATOR Chem Version http://www.formulatorus.com/chemists.htm	✓					✓
LabWare - LabWare ELN http://www.labware.com/en/p/Products/ELN	✓					✓
Mestrelab - Mbook http://store.mestrelab.com/store/mbook-cloud.html	✓			✓	✓
Open Source - Indigo ELN http://ggasoftware.com/opensource/indigo/eln		✓		✓					✓
Open Source - Open enventory http://www.chemie.uni-kl.de/index.php?id=653		✓		✓	✓
PerkinElmer - E-Notebook http://www.cambridgesoft.com/literature/PDF/ENotebook 2014.pdf	✓							✓
Quattro Research - quattro/Lj www.quattro-research.com/quattro-LJ.63.0.html	✓					✓
RURO - Sciency ELN http://ruro.com/software/sciency-eln/overview	✓			✓	✓
Sciformation - Sciformation ELN http://sciformation.com/sciformation eln lj.html?lang=en	✓			✓	✓
Scilligence Corp - Scilligence ELN http://www.scilligence.com/web/eln.aspx	✓			✓
Shanghai Holo Sci-Infor - Electronic Lab Notebook http://www.holoinfo.com.cn/english/products/elnac.html	✓							✓
SunBio - SunBio ELN http://www.sunbioit.com/products/sun-bio-eln/	✓							✓
Synbiota - Synbiota https://synbiota.com/#	✓		✓	✓	✓
Sysment - Sysment Notebook http://www.sysment.hu/?page id=1348	✓		✓	✓	✓
27	25	2	4	14	11	7	1	6	2

## Sheet: Biology ELNs
	License			Platform
	Commercial	Open Source	Free Version	Independent	Web Based	Windows	Mac	Unspecified	Other Software
ELN
AgiLab - ChemELN http://agilab.fr/eln-chemlab/	✓							✓
AgileBio - LabCollector http://labcollector.com/	✓		✓			✓	✓		✓
Arxspan - ArxLab Electronic Notebook http://www.arxspan.com/electronic-lab-notebook.asp	✓			✓	✓
ATGC Labs - ActiveLN http://www.atgclabs.com/	✓		✓	✓	✓
BioChemLab Solutions - Electronic Lab Notebook http://biochemlabsolutions.com/ELN/ELN.html	✓		✓	✓	✓
Bio Data - Labguru http://www.labguru.com/	✓			✓	✓
BioSistemika - GENEIO ELN http://biosistemika.com/geneio/	✓		✓	✓	✓
ChemInnovation Software - CBIS Notebook http://www.cheminnovation.com/brochures/CBIS.pdf	✓					✓	✓
Core Informatics - ChemistryELN http://www.corelims.com/products/core-eln/chemistery-eln/	✓			✓	✓
Dotmatics - Studies Notebook http://www.dotmatics.com/products/studies-notebook/	✓			✓	✓
Edge Software Consultancy - BioRails http://www.edge-ka.com/products/biorails	✓					✓	✓
EZQuant - EZQuant-ELN http://www.ezquant.com/en/	✓		✓			✓
McNeilCo - ACAS http://www.mcneilco.com/acas docs.html#7	✓							✓
Open Source - Indigo ELN http://ggasoftware.com/opensource/indigo/eln		✓		✓					✓
Open Source - Open enventory http://www.chemie.uni-kl.de/index.php?id=653		✓		✓	✓
PerkinElmer - E-Notebook http://www.cambridgesoft.com/literature/PDF/ENotebook 2014.pdf	✓							✓
Quattro Research - quattro/Lj www.quattro-research.com/quattro-LJ.63.0.html	✓					✓
Research Innovations - eCAT, RSPACE http://www.researchspace.com/electronic-lab-notebook/index.html	✓		✓	✓	✓
RURO - Sciency ELN http://ruro.com/software/sciency-eln/overview	✓			✓	✓
Sapio Science - Exemplar https://www.sapiosciences.com/	✓			✓	✓
Sciformation - Sciformation ELN http://sciformation.com/sciformation eln lj.html?lang=en	✓			✓	✓
Scilligence Corp - Scilligence ELN http://www.scilligence.com/web/eln.aspx	✓			✓
Shanghai Holo Sci-Infor - Electronic Lab Notebook http://www.holoinfo.com.cn/english/products/elnac.html	✓							✓
Shazino - Hive Bench https://www.hivebench.com/			✓	✓	✓
Studylog - Study Director http://www.studylog.com/	✓			✓		✓	✓
SunBio - SunBio ELN http://www.sunbioit.com/products/sun-bio-eln/	✓							✓
Synbiota - Synbiota https://synbiota.com/#	✓		✓	✓	✓
Sysment - Sysment Notebook http://www.sysment.hu/?page id=1348	✓		✓	✓	✓
Systat - SigmaCERF http://www.sigmaplot.co.uk/	✓					✓	✓		✓
Textco BioSoftware - Gene Inspector http://www.textco.com/	✓		✓			✓	✓
30	27	2	10	18	15	8	6	5	3

## Sheet: Licenses Direct Split
	All Domains License				Chemistry License				Biology License
	Paid For	Paid (with Free Version)	Open Source	Free	Paid For	Paid (with Free Version)	Open Source	Free	Paid For	Paid (with Free Version)	Open Source	Free
ELN
AAC Infotray AG - Limsophy RIMS http://www.limsophy.com/Webservice/page/M1006/0	✓
Advanced Chemistry Development - Electronic Notebook for Academia http://www.acdlabs.com/solutions/academia/eln/	✓				✓
Agaram Technologies - LogiLab http://www.agaramtech.com/product/logilab-eln.html	✓
AgiLab - ChemELN http://agilab.fr/eln-chemlab/	✓				✓				✓
AgileBio - LabCollector http://labcollector.com/		✓								✓
Agilent Technologies - OpenLAB ELN http://www.agilent.com/en-us/products/software-informatics/openlab- software-suite/electronic-lab-notebook/openlab-eln		✓
Arxspan - ArxLab Electronic Notebook http://www.arxspan.com/electronic-lab-notebook.asp	✓				✓				✓
Asseco Denmark - shareSignELN http://www.asseco.com/dk/home/sharesigneln/welcome/	✓
ATGC Labs - ActiveLN http://www.atgclabs.com/		✓								✓
BioChemLab Solutions - Electronic Lab Notebook http://biochemlabsolutions.com/ELN/ELN.html		✓				✓				✓
Bio Data - Labguru http://www.labguru.com/	✓								✓
Bio-ITech - eLabJournal https://www.bio-itech.nl/elabjournal/	✓
BioSistemika - SciNote http://scinote.net/			✓								✓
CERF - CERF Notebook http://cerf-notebook.com/	✓
ChemBytes - Espresso ELN http://chembytes.com/index.php/espresso/download	✓				✓
ChemInnovation Software - CBIS Notebook http://www.cheminnovation.com/brochures/CBIS.pdf	✓				✓				✓
CompuDrug International - Laboratory Manager Plus http://www.compudrug.com/laboratory manager plus	✓				✓
Core Informatics - ChemistryELN http://www.corelims.com/products/core-eln/chemistery-eln/	✓				✓				✓
Dassault Systmes - Accelrys ELN http://www.3ds.com/	✓
DeltaSoft - DeltaBook http://02d15af.netsolhost.com/docs/eln.pdf	✓				✓
Dotmatics - Studies Notebook http://www.dotmatics.com/products/studies-notebook/	✓				✓				✓
Edge Software Consultancy - BioRails http://www.edge-ka.com/products/biorails	✓								✓
eNovalys SAS - ePro http://www.enovalys.com/book		✓				✓
enso Software - ensochemLab http://www.enso-software.com/website/pages/ensochemlab.de.php	✓				✓
Evolvus - Electronic Lab Notebook http://www.evolvus.com/products/itproducts/electroniclabnotebook.html	✓				✓
EZQuant - EZQuant-ELN http://www.ezquant.com/en/		✓								✓
FORMULATOR - FORMULATOR Chem Version http://www.formulatorus.com/chemists.htm	✓				✓
Genohm BVBA - SLims http://www.genohm.com/	✓
GoLIMS - GoLIMS http://www.golims.com/	✓
HiTec Zang - eJournal http://www.hitec-zang.de/en/laboratory-automation/software/	✓
iAdvantage Software - eStudy http://www.iadvantagesoftware.com/wpesoverview.asp	✓
iDBS - E-Workbook http://www.idbs.com/en/platform-products/e-workbook/	✓
Kalliste - Kalliste eSystems http://www.kallistesystems.com/	✓
KineMatic - eNovator ELN http://www.kinematik.com/	✓
Labage - iQ http://www.benchsys.com/	✓
LabArchives - LabArchives http://www.labarchives.com/		✓
LabCollector - LabCollector ELN http://www.labcollector.com/	✓
Labfolder - labfolder https://www.labfolder.com/		✓
LABTrack - LABTrack http://www.labtrack.com/	✓
LabVantage - eNotebook http://www.labvantage.com/	✓
LabWare - LabWare ELN http://www.labware.com/en/p/Products/ELN	✓				✓
Laurus Infosystems - Chemia http://www.laurusis.com/	✓
McNeilCo - ACAS http://www.mcneilco.com/acas docs.html#7	✓								✓
Mestrelab - Mbook http://store.mestrelab.com/store/mbook-cloud.html	✓				✓
NoteBookMaker - NoteBookMaker http://www.notebookmaker.com/	✓
Online LIMS - Online Worksheet http://www.online-lims.com/	✓
Open Source - CyNote http://cynote.sourceforge.net/			✓
Open Source - eLabFTW http://www.elabftw.net/			✓
Open Source - eln https://launchpad.net/eln			✓
Open Source - Indigo ELN http://ggasoftware.com/opensource/indigo/eln			✓				✓				✓
Open Source - MyLabBook http://www.mylabbook.org/			✓
Open Source - Open enventory http://www.chemie.uni-kl.de/index.php?id=653			✓				✓				✓
Open Source - OpenBIS https://sis.id.ethz.ch/software/openbis.html			✓
PerkinElmer - E-Notebook http://www.cambridgesoft.com/literature/PDF/ENotebook 2014.pdf	✓				✓				✓
Quattro Research - quattro/Lj www.quattro-research.com/quattro-LJ.63.0.html	✓				✓				✓
Research Innovations - eCAT, RSPACE http://www.researchspace.com/electronic-lab-notebook/index.html		✓								✓
RURO - Sciency ELN http://ruro.com/software/sciency-eln/overview	✓				✓				✓
Sapio Science - Exemplar https://www.sapiosciences.com/	✓								✓
Sciformation - Sciformation ELN http://sciformation.com/sciformation eln lj.html?lang=en	✓				✓				✓
Scilligence Corp - Scilligence ELN http://www.scilligence.com/web/eln.aspx	✓				✓				✓
Shanghai Holo Sci-Infor - Electronic Lab Notebook http://www.holoinfo.com.cn/english/products/elnac.html	✓				✓				✓
Shazino - Hive Bench https://www.hivebench.com/				✓								✓
SPL Host - Datacloud http://www.datacloudlabs.com/web/index.html		✓
STARLIMS - STARLIMS Electronic Notebook http://www.starlims.com/en-us/home/	✓
Studylog - Study Director http://www.studylog.com/	✓								✓
SunBio - SunBio ELN http://www.sunbioit.com/products/sun-bio-eln/	✓				✓				✓
Synbiota - Synbiota http://synbiota.com/		✓				✓				✓
Sysment - Sysment Notebook http://www.sysment.hu/?page id=1348		✓				✓				✓
Systat - SigmaCERF http://www.sigmaplot.co.uk/	✓								✓
Terrington - Labsform http://www.terringtondm.com/	✓
Textco BioSoftware - Gene Inspector http://www.textco.com/	✓								✓
Waters - NuGenesis http://www.waters.com/waters/home.htm?locale=en GB	✓
72	51	12	8	1	21	4	2	0	19	7	3	1
	Paid For	Paid (with Free Version)	Open Source	Free
Chemistry	21	4	2	0
Biology	19	7	3	1
All Domains	51	12	8	1
	Paid For	Paid (with Free Version)	Open Source	Free
Chemistry	0.777778	0.148148	0.0740741	0	1
Biology	0.633333	0.233333	0.1	0.0333333	1
All Domains	0.708333	0.166667	0.111111	0.0138889	1
	Chemistry	Biology	All Domains
Paid For	0.777778	0.633333	0.708333
Paid (with Free Version)	0.148148	0.233333	0.166667
Open Source	0.0740741	0.1	0.111111
Free	0	0.0333333	0.0138889
	1	1	1

## Sheet: Platform Direct Split
	All Domains Platforms					Chemistry Platforms					Biology Platforms
	Web Based	Platform Independent	Windows Only	Mac Only	Unspecified	Web Based	Platform Independent	Windows Only	Mac Only	Unspecified	Web Based	Platform Independent	Windows Only	Mac Only	Unspecified
ELN
AAC Infotray AG - Limsophy RIMS http://www.limsophy.com/Webservice/page/M1006/0			✓
Advanced Chemistry Development - Electronic Notebook for Academia http://www.acdlabs.com/solutions/academia/eln/					✓					✓
Agaram Technologies - LogiLab http://www.agaramtech.com/product/logilab-eln.html			✓
AgiLab - ChemELN http://agilab.fr/eln-chemlab/					✓					✓					✓
AgileBio - LabCollector http://labcollector.com/		✓										✓
Agilent Technologies - OpenLAB ELN http://www.agilent.com/en-us/products/software-informatics/openlab- software-suite/electronic-lab-notebook/openlab-eln			✓
Arxspan - ArxLab Electronic Notebook http://www.arxspan.com/electronic-lab-notebook.asp	✓					✓					✓
Asseco Denmark - shareSignELN http://www.asseco.com/dk/home/sharesigneln/welcome/			✓
ATGC Labs - ActiveLN http://www.atgclabs.com/	✓										✓
BioChemLab Solutions - Electronic Lab Notebook http://biochemlabsolutions.com/ELN/ELN.html	✓					✓					✓
Bio Data - Labguru http://www.labguru.com/	✓										✓
Bio-ITech - eLabJournal https://www.bio-itech.nl/elabjournal/	✓
BioSistemika - SciNote http://scinote.net/	✓										✓
CERF - CERF Notebook http://cerf-notebook.com/		✓
ChemBytes - Espresso ELN http://chembytes.com/index.php/espresso/download			✓					✓
ChemInnovation Software - CBIS Notebook http://www.cheminnovation.com/brochures/CBIS.pdf			✓					✓					✓
CompuDrug International - Laboratory Manager Plus http://www.compudrug.com/laboratory manager plus		✓					✓
Core Informatics - ChemistryELN http://www.corelims.com/products/core-eln/chemistery-eln/	✓					✓					✓
Dassault Systmes - Accelrys ELN http://www.3ds.com/	✓
DeltaSoft - DeltaBook http://02d15af.netsolhost.com/docs/eln.pdf	✓					✓
Dotmatics - Studies Notebook http://www.dotmatics.com/products/studies-notebook/	✓					✓					✓
Edge Software Consultancy - BioRails http://www.edge-ka.com/products/biorails			✓										✓
eNovalys SAS - ePro http://www.enovalys.com/book			✓					✓
enso Software - ensochemLab http://www.enso-software.com/website/pages/ensochemlab.de.php			✓					✓
Evolvus - Electronic Lab Notebook http://www.evolvus.com/products/itproducts/electroniclabnotebook.html					✓					✓
EZQuant - EZQuant-ELN http://www.ezquant.com/en/			✓										✓
FORMULATOR - FORMULATOR Chem Version http://www.formulatorus.com/chemists.htm			✓					✓
Genohm BVBA - SLims http://www.genohm.com/		✓
GoLIMS - GoLIMS http://www.golims.com/	✓
HiTec Zang - eJournal http://www.hitec-zang.de/en/laboratory-automation/software/	✓
iAdvantage Software - eStudy http://www.iadvantagesoftware.com/wpesoverview.asp	✓
iDBS - E-Workbook http://www.idbs.com/en/platform-products/e-workbook/	✓
Kalliste - Kalliste eSystems http://www.kallistesystems.com/	✓
KineMatic - eNovator ELN http://www.kinematik.com/	✓
Labage - iQ http://www.benchsys.com/					✓
LabArchives - LabArchives http://www.labarchives.com/		✓
LabCollector - LabCollector ELN http://www.labcollector.com/	✓
Labfolder - labfolder https://www.labfolder.com/	✓
LABTrack - LABTrack http://www.labtrack.com/			✓
LabVantage - eNotebook http://www.labvantage.com/	✓
LabWare - LabWare ELN http://www.labware.com/en/p/Products/ELN			✓					✓
Laurus Infosystems - Chemia http://www.laurusis.com/					✓
McNeilCo - ACAS http://www.mcneilco.com/acas docs.html#7					✓										✓
Mestrelab - Mbook http://store.mestrelab.com/store/mbook-cloud.html	✓					✓
NoteBookMaker - NoteBookMaker http://www.notebookmaker.com/		✓
Online LIMS - Online Worksheet http://www.online-lims.com/			✓
Open Source - CyNote http://cynote.sourceforge.net/	✓
Open Source - eLabFTW http://www.elabftw.net/	✓
Open Source - eln https://launchpad.net/eln				✓
Open Source - Indigo ELN http://ggasoftware.com/opensource/indigo/eln		✓					✓					✓
Open Source - MyLabBook http://www.mylabbook.org/	✓
Open Source - Open enventory http://www.chemie.uni-kl.de/index.php?id=653	✓					✓					✓
Open Source - OpenBIS https://sis.id.ethz.ch/software/openbis.html			✓
PerkinElmer - E-Notebook http://www.cambridgesoft.com/literature/PDF/ENotebook 2014.pdf					✓					✓					✓
Quattro Research - quattro/Lj www.quattro-research.com/quattro-LJ.63.0.html			✓					✓					✓
Research Innovations - eCAT, RSPACE http://www.researchspace.com/electronic-lab-notebook/index.html	✓										✓
RURO - Sciency ELN http://ruro.com/software/sciency-eln/overview	✓					✓					✓
Sapio Science - Exemplar https://www.sapiosciences.com/	✓										✓
Sciformation - Sciformation ELN http://sciformation.com/sciformation eln lj.html?lang=en	✓					✓					✓
Scilligence Corp - Scilligence ELN http://www.scilligence.com/web/eln.aspx		✓					✓					✓
Shanghai Holo Sci-Infor - Electronic Lab Notebook http://www.holoinfo.com.cn/english/products/elnac.html					✓					✓					✓
Shazino - Hive Bench https://www.hivebench.com/	✓										✓
SPL Host - Datacloud http://www.datacloudlabs.com/web/index.html	✓
STARLIMS - STARLIMS Electronic Notebook http://www.starlims.com/en-us/home/	✓
Studylog - Study Director http://www.studylog.com/		✓										✓
SunBio - SunBio ELN http://www.sunbioit.com/products/sun-bio-eln/					✓					✓					✓
Synbiota - Synbiota http://synbiota.com/	✓					✓					✓
Sysment - Sysment Notebook http://www.sysment.hu/?page id=1348	✓					✓					✓
Systat - SigmaCERF http://www.sigmaplot.co.uk/			✓										✓
Terrington - Labsform http://www.terringtondm.com/	✓
Textco BioSoftware - Gene Inspector http://www.textco.com/		✓										✓
Waters - NuGenesis http://www.waters.com/waters/home.htm?locale=en GB	✓
72	35	10	17	1	9	11	3	7	0	6	15	5	5	0	5
	Web Based	Platform Independent	Windows Only	Mac Only	Unspecified
Chemistry	0.407407	0.111111	0.259259	0	0.222222	1
Biology	0.5	0.166667	0.166667	0	0.166667	1
All Domains	0.486111	0.138889	0.236111	0.0138889	0.125	1
