# Supplementary material for: Electronic lab notebooks: can they replace paper?
Source: J Cheminform. 2017 May 24;9:31. doi: 10.1186/s13321-017-0221-3 (PMC5443717; doi:10.1186/s13321-017-0221-3)
Supplement: Supplementary file 1 — Additional file 1. A file describing how to access the focus groups and lab observations transcripts from Study D—University of Southampton Lab Practice Study (Focus Groups & Lab Observations). [file 13321_2017_221_MOESM1_ESM.zip › ElectronicSupplementaryData/Dataset D - Anonymised Focus Group Transcripts.txt]

This data is embargoed until 1st January 2019 so that it can be used for further publications. Access can be requested to this data from this dataset - https://eprints.soton.ac.uk/408397/

The datasets are called 
- Anonymised Focus Group Transcripts (.PDF)
- Anonymised Lab Observations (.PDF)
