# Supplementary material for: Electronic lab notebooks: can they replace paper?
Source: J Cheminform. 2017 May 24;9:31. doi: 10.1186/s13321-017-0221-3 (PMC5443717; doi:10.1186/s13321-017-0221-3)
Supplement: Supplementary file 1 — Additional file 1. A file describing how to access the focus groups and lab observations transcripts from Study D—University of Southampton Lab Practice Study (Focus Groups & Lab Observations). [file 13321_2017_221_MOESM1_ESM.zip › ElectronicSupplementaryData/DatasetAB-BioSistemikaELNStudies.xlsx]

## Sheet: ELN Usage Oct2015-Feb2016
	2015-10-01		2016-02-01
Companies Registered	714		186
Companies Attended	342		Not recorded
Companies who gave ELN Usage Answer	176		52
Are you using Electronic Laboratory Notebook (ELN) in your daily laboratory routine?	/ 177	Percentage	/ 52	Percentage	Totals	Percentage Totals
No, I prefer paper notebooks	43	0.242938	6	0.115385	49	0.214912
No, but actively looking for it.	14	0.079096	9	0.173077	23	0.100877
No, but will think about it in the future.	106	0.59887	36	0.692308	142	0.622807
Yes.	15	0.0847458	1	0.0192308	16	0.0701754
Totals	178	1.00565	52	1

## Sheet: ELN Barriers & Costs
If you had to pay PER USER PER MONTH, what would be the maximum price?	All	Purchase power
Free	57	12
$ 1	7	0
& 5	34	10
$ 10	53	22
$ 20	28	5
$ 50	25	9
$ 100	0	0
$ 500	0	0
If you had to pay PER USER PER MONTH, what would be the maximum price?	Research	Purchase power
Free	50	12
$ 1	7	0
& 5	31	10
$ 10	45	22
$ 20	24	5
$ 50	21	9
$ 100	0	0
$ 500	0	0
The Barriers	Research lab	Diagnostic lab
Limited budget	352	23
Time needed for implementation	235	21
Changes to existing working habits	266	25
Concerns about ELN being a system in the cloud	215	22
Contains features we do not need	130	7
Software in English only	76	10
No need for improvement	112	7
