# Supplementary material for: Electronic lab notebooks: can they replace paper?
Source: J Cheminform. 2017 May 24;9:31. doi: 10.1186/s13321-017-0221-3 (PMC5443717; doi:10.1186/s13321-017-0221-3)
Supplement: Supplementary file 1 — Additional file 1. A file describing how to access the focus groups and lab observations transcripts from Study D—University of Southampton Lab Practice Study (Focus Groups & Lab Observations). [file 13321_2017_221_MOESM1_ESM.zip › ElectronicSupplementaryData/DatasetE_Survey 1.xls]

## Sheet: Section 1
Section Title	Electronic lab notebooks in Academia
How familiar are you with the term ELN (electronic lab notebook) and the capabilities of current systems?	Responses	% of Total
I have good knowledge of current ELNs but no direct experience.	13	0.135417
I have heard of them.	12	0.125
I have used such a system.	18	0.1875
I know what they are but limited knowledge of current systems.	51	0.53125
Not a clue.	2	0.0208333
Grand Total	96	1
Use of an electronic lab notebooks (ELNs) in your group?	Responses	% of Total
No but am planning to implement within the next year.	3	0.03125
No but I have a strong interested in implementing.	33	0.34375
No but would like to find out more.	40	0.416667
No and I do not intend to change	9	0.09375
We currently use one.	11	0.114583
Grand Total	96	1
Please specify which system.	Responses
A molecule-enabled Wiki + digital reppsitory	1
Cambridgesoft	1
CambridgeSoft/PC	1
Dotmatics	1
IDBS	1
Labtrove	1
Grand Total	6
Which barriers have deterred you from using an ELN in your group?
Up-front costs and licensing fees	Responses	% of Total
Yes	72	0.75
No	24	0.25
Grand Total	96	1
Only makes sense if the whole department adopts one.	Responses	% of Total
Yes	34	0.354167
No	62	0.645833
Grand Total	96	1
Additional Infrastructure costs (e.g. computers)	Responses	% Total
Yes	44	0.458333
No	52	0.541667
Grand Total	96	1
Lack of information/awareness on the products available	Responses	% of Total
Yes	47	0.489583
No	49	0.510417
Grand Total	96	1
Does not capture the right information for me	Responses	% of Total
Yes	10	0.104167
No	86	0.895833
Grand Total	96	1
I believe that students / post docs would resist adoption	Responses	% of Total
Yes	17	0.177083
No	79	0.822917
Grand Total	96	1
Other	Responses	% of Total
Yes	16	0.166667
No	80	0.833333
Grand Total	96	1
Please expand what other barriers have deterred you from using an ELN in your group.
Concern about data security - both confidentiality and recovery of information from closed proprietary formats
I believe that learning to write a paper motebook is an essential part of a PhD student's training.
I purchased 3 individual CS Office licences to run CS ENotebook in standalone mode on 3 laptops in my group. There are some performance issues with ENotebook that are a barrier to wider implementation in my view and porting databases from one machine to another is not straightforward either. I believe an enterprise installation might have solved some of our issues but would likely require serious…
Intellectual Property concerns ability to rapidly enter information "reactions failing" may have as much to do with the individual researcher as the science ELN cannot capture this
Maintenance of the system/ system DBA overheads integration with analytical equipment
Providing Application support.|Resistance to change in some groups!
Risk of a computer crash leading to all data being lost
The ELN I have come across do not allow for changes in an experiment after it is closed. Not so useful when you finally understand the outcome of your reaction or you realise you have misassigned a particular compound
time taken to implement and iron out bugs
time to fully determine how to implement
Trying to work out how it would work with our current computer system/integration with IT
Writing allows for a better 'stream of consciousness' than typing (i.e. if you remember an observation whilst writing something else you can quickly write it in the margin).
Grand Total

## Sheet: Section 2 - Question 1
Section Title	Benefits and drawbacks of ELNs
Please rate the following potential benefits of an ELN to you and your research group.
Secure automatic storage of data.	Responses	% of Total
Very important	63	0.670213
Important	27	0.287234
Not important	4	0.0425532
Grand Total	94	1
Improved access to past experimental information.	Responses	% of Total
Very important	72	0.765957
Important	18	0.191489
Not important	4	0.0425532
Grand Total	94	1
Improved productivity through reduced write-up time.	Responses	% of Total
Very important	35	0.368421
Important	38	0.4
Not important	22	0.231579
Grand Total	95	1
Improved group management.	Responses	% of Total
Very important	35	0.368421
Important	45	0.473684
Not important	15	0.157895
Grand Total	95	1
Automated inclusion of COSHH information.	Responses	% of Total
Very important	36	0.378947
Important	51	0.536842
Not important	8	0.0842105
Grand Total	95	1
Intellectual Property (IP) Protection / Security.	Responses	% of Total
Very important	33	0.347368
Important	39	0.410526
Not important	23	0.242105
Grand Total	95	1
Remote access to laboratory data.	Responses	% of Total
Very important	26	0.276596
Important	45	0.478723
Not important	23	0.244681
Grand Total	94	1
Facilitated collaboration between groups.	Responses	% of Total
Very important	18	0.189474
Important	43	0.452632
Not important	34	0.357895
Grand Total	95	1
Enforcing standards for experiment write-up.	Responses	% of Total
Very important	37	0.389474
Important	50	0.526316
Not important	8	0.0842105
Grand Total	95	1
Legibility c.f. hand-written notebook.	Responses	% of Total
Very important	34	0.361702
Important	41	0.43617
Not important	19	0.202128
Grand Total	94	1
Direct linking of experiment to data (e.g. spectroscopic).	Responses	% of Total
Very important	57	0.606383
Important	33	0.351064
Not important	4	0.0425532
Grand Total	94	1
Potentially automated capture of experimental data.	Responses	% of Total
Very important	27	0.284211
Important	49	0.515789
Not important	19	0.2
Grand Total	95	1
If you have additional comments on the above question please expand here.
A key factor in my decision to use CS ENotebook was that it would in principle allow improved access to large volumes of past exptl information that I now struggle to manage. As a synthetic chemist being able to use substructure searches to locate information would be potentially very valuable. My implementation of CS ENotebook with standalone installations on separate laptops did not realise thi…
A result page just showing yield purity and nmr / mass spec data would be nice to have.
An e-lab notebook MUST be strongly coupled to a digital repository system for long term archival and a bibliographic manamgenet system such as eg Mendeley
Anecdotally I'm not convinced that 'Improved productivity through reduced write-up time' would occur unless work was very repetitive.
Assurance in case of litigation.
Cross-platform integration is also very important (to accommodate a mixture of PC Mac's and Unix machines!).
Easy to input mechanistic detail and potential link with teaching materials might be useful.
Enforcing standards is good but must not come at cost of flexibility ...
Group management enforcing acceptable standards access to raw data including which compounds we've made over the years are primary drivers for us.
I think ELN's also provide an element of "teaching" by enabling students to learn techniques or reagnets they have not used before.
In the future data extracted from ELN could be captured in reaction database
inclusion of COSHH is counter productive. the researchers have to become aware of the risk; if it becomes an "attachment" then it will not be processed intellectually. |reduced write-up time: a protocol if repeated should not take long to incldue in a ELN as in an normal notebook; however new experiments and the associated additional details might go missing in an ELN as the write-up part can bec…
It is better to concentrate of whole groups migrating rather than identifying individuals across the whole department as this approach does not give critical mass.
Proper data storage/retrieval would easily top my list
sharing within a group also important
The ability to remotely access Laboratory notebook data in real time and to include feedback and ask questions has been crucial to improving the feedback and assessment turnaround times in my Institution.|5% of the student cohort did not like the ELNB.
The above question implies that there is a 'potential benefit' of ELN in these categories an assertion with which I disagree. In fact I believe ELN to be detrimental in several of these categories.
This all sounds good - but does it actually happen?
Grand Total

## Sheet: Section 2 - Question 2
Section Title	Benefits and drawbacks of ELNs
Which potential drawbacks to an ELN system particularly concern you?
Difficulty of needing to enter data in both lab and write-up area.	Responses	% of Total
Very Important	22	0.231579
Important	48	0.505263
Not Important	25	0.263158
Grand Total	95	1
Difficulty of capturing some types of information into an ELN.	Responses	% of Total
Very Important	24	0.258065
Important	53	0.569892
Not Important	16	0.172043
Grand Total	93	1
Data tied into particular commercial package.	Responses	% of Total
Very Important	41	0.431579
Important	39	0.410526
Not Important	15	0.157895
Grand Total	95	1
Uncertainty with regards to future development and cost of particular packages.	Responses	% of Total
Very Important	37	0.389474
Important	48	0.505263
Not Important	10	0.105263
Grand Total	95	1
On-going cost of system.	Responses	% of Total
Very Important	45	0.473684
Important	43	0.452632
Not Important	7	0.0736842
Grand Total	95	1
Additional training burden.	Responses	% of Total
Very Important	11	0.115789
Important	36	0.378947
Not Important	48	0.505263
Grand Total	95	1
If you have additional comments on the above question please expand here.
A mobile aspect (lets say iPad) is an essential component
As already stated Application support especially when people are starting to use the system is an issue.
As computing power is getting smaller day by day size of mobile PC has not been an issue apart from initial cost.|However the use of a laptop tablet or phone as a complete educational platfrom for each student using a cloud application should not raise any issues apart from safety in an explosive environment common in some large-scale manufacturing areas.
Computers can be lab based so there is no concern for us
Cost and ease of use are the most important factors.
Data must be open and not tied to particular commercial package
How rigorous students will be with something that might be seen as an additional burden. Also computers crash much more than books!
I believe the main issue is that of ability to extract data in a manner that is compatible with transfer to another system should the need arise - e.g. due to dost hike or change of institution etc.
I would have preferred to answer "do not know" to all sub-questions in this section.
Itegration with the instrumentation is likely to be hard and require significant work with manufacturers due to lack of standards. this is where much of the benefits accrue.||High turnaround of students etc puts a large administrative burdon managing the database system. This shoudl not eb underestimated
Longevity of commercial packages is very serious concern.
main thing is ongoing cost plus ensuring accessibility/edit-ability is pan-system/device and pan-location (i.e. would want easy web access but also software access across multiple devices specifically Window OSX computers and iPad.
Most concerned about portability of data; I don't want to be told "well you have a PDF whatever happens". The idea of electronic/smart pen entry of data into ELNs seems to be getting side-lined; I think this needs serious consideration.
none - I am unclear whether the School of Chemistry would adopt/fund this as a standard infrastrcuture item. More likely several interested groups would have to come together to fund the necessary infrastructure. I also have concerns over security and the concept of sharing everything we do. There are also concerns over experimental reproudcibility - let's face it some of our undergrads and early…
Not suitable for PhD students as the use of templates for calculations in the ELN tends to lead to poor understanding of basic principles in experimental design. I only use ELN for postdoctoral and RA staff PhD students need to be trained in how to keep a labbook properly going straight to ELN does not do that.
so far so good the survey has asked all the right questions!
Storage space. The university charges us if we start to store significant amounts of data therefore there is an immediate disincentive to moving to ELN
The main issues we had was that there was very little competition between service providors. Although we have a prepetual licence cost of database maintenance and upgrades did rise sharply after an initial "discount".
This question does not capture what I believe to be key drawbacks of ELN (see earlier responses). Particularly variability in the scientist conducting the reaction and IP concerns.
Would not use commercial package - have had bad experiences previously with being tied into data formats etc.
Grand Total

## Sheet: Section 2 - Question 3
Section Title	Benefits and drawbacks of ELNs
Please rate how important the factors below would be in your choice of an ELN.
Price	Responses	% of Total
Very Important	48	0.516129
Important	44	0.473118
Not Important	1	0.0107527
Grand Total	93	1
Long term security in terms of upgrades and pricing	Responses	% of Total
Very Important	57	0.606383
Important	34	0.361702
Not Important	3	0.0319149
Grand Total	94	1
Provision and extent of initial training	Responses	% of Total
Very Important	11	0.115789
Important	63	0.663158
Not Important	21	0.221053
Grand Total	95	1
Extent of on-line training resources	Responses	% of Total
Very Important	8	0.0842105
Important	68	0.715789
Not Important	19	0.2
Grand Total	95	1
On-going level of Service and Support	Responses	% of Total
Very Important	16	0.168421
Important	73	0.768421
Not Important	6	0.0631579
Grand Total	95	1
Multi-Platform	Responses	% of Total
Very Important	30	0.315789
Important	41	0.431579
Not Important	24	0.252632
Grand Total	95	1
Web-based access	Responses	% of Total
Very Important	36	0.378947
Important	40	0.421053
Not Important	19	0.2
Grand Total	95	1
Remote Access	Responses	% of Total
Very Important	28	0.294737
Important	43	0.452632
Not Important	24	0.252632
Grand Total	95	1
Unified storage of all data	Responses	% of Total
Very Important	45	0.473684
Important	43	0.452632
Not Important	7	0.0736842
Grand Total	95	1
Security of who can access the information	Responses	% of Total
Very Important	56	0.589474
Important	34	0.357895
Not Important	5	0.0526316
Grand Total	95	1
IP protection	Responses	% of Total
Very Important	38	0.4
Important	41	0.431579
Not Important	16	0.168421
Grand Total	95	1
Ease of use	Responses	% of Total
Very Important	75	0.789474
Important	19	0.2
Not Important	1	0.0105263
Grand Total	95	1
Responsiveness of software	Responses	% of Total
Very Important	58	0.610526
Important	33	0.347368
Not Important	4	0.0421053
Grand Total	95	1
Reliability (guaranteed availability)	Responses	% of Total
Very Important	76	0.8
Important	19	0.2
Grand Total	95	1
Versatility in incorporation of different data types	Responses	% of Total
Very Important	47	0.494737
Important	45	0.473684
Not Important	3	0.0315789
Grand Total	95	1
Ease of Customization	Responses	% of Total
Very Important	25	0.263158
Important	55	0.578947
Not Important	15	0.157895
Grand Total	95	1
Structure/substructure searchability	Responses	% of Total
Very Important	56	0.589474
Important	36	0.378947
Not Important	3	0.0315789
Grand Total	95	1
Ability to export data without loss of information	Responses	% of Total
Very Important	66	0.694737
Important	27	0.284211
Not Important	2	0.0210526
Grand Total	95	1
Integration of spectroscopic data analysis	Responses	% of Total
Very Important	55	0.578947
Important	35	0.368421
Not Important	5	0.0526316
Grand Total	95	1
Automated collection of data from many sources	Responses	% of Total
Very Important	24	0.252632
Important	40	0.421053
Not Important	31	0.326316
Grand Total	95	1
If you have additional comments on the above question please expand here.
A web interface and ease of use are currelty crucial issues.
ability for supervisor to approve safety assessemnt before experiment starts.
again so far so good!
as long as data is stored in one format that everyone can read (pdf) it's fine but then the data link to the original file is essential. This would allow to have a printout within elnb but post processing can be done without complicated data integration into elnb
Getting staff consensus and management buy-in are probably the most difficult aspects of any ELNB implementation plan.
I have been interested in ELNs for a number of years and ran a pilot at Imperial College in the group of Prof Tony Barrett during my PhD. Unfortunately the pilot was deemed a failure in large part due to the poor stability and responsiveness of the software (Cambridgesoft) and the poor support provided. No matter how good an idea these systems are in theory they need to work!||Over an above the u…
I looked into commercial ELNs before and also attempted to generate a bespoke one using current office/chemical software. A MAJOR hurdle would always be rolling costs but the key for utility are that it is very easy to use (e.g. for junior students) easy to access across a group and is easily shared from multiple platforms and devices (fail point for ones I did see was that we have mostly new OSX…
I think we should not run before we should walk. There is a danger that making ELN/LIMS an all or nothing option will mean that people will adopt the latter. Keep it simple to promote adoption then expand capability later. Most people dont care too much about the lab of the future but they are concerned not to be working in a lab of the past.
Important that no training is needed because it's intuitive to use.
Many of the unsatisfactory performance issues in my experience of CS ENotebook were I believe linked to the fact that it was built for a PC platform.
Needs to be easy enough to use that training is minimal or incorporated directly at UG level.
Obviously nothing on this list is "undesirable". I should say that what we currently have (cambridgesoft) ticks all the boxes.
These are all important factors
We would also have to work with local IT people to insure suitable back up of data
Grand Total

## Sheet: Section 3
Section Title	Dial-a-Molecule Pilot Program
Are you interested in being actively involved in an initiative to move U.K. academia to the use of ELNs?	Responses	% of Total
Yes	30	0.319149
Maybe	46	0.489362
No	18	0.191489
Grand Total	94	1
Would you be interested in taking part in a pilot scheme for the use of ELNs in academia (assuming right product conditions etc).	Responses	% of Total
Yes	49	0.526882
Maybe	24	0.258065
No	20	0.215054
Grand Total	93	1
