# Supplementary material for: Electronic lab notebooks: can they replace paper?
Source: J Cheminform. 2017 May 24;9:31. doi: 10.1186/s13321-017-0221-3 (PMC5443717; doi:10.1186/s13321-017-0221-3)
Supplement: Supplementary file 1 — Additional file 1. A file describing how to access the focus groups and lab observations transcripts from Study D—University of Southampton Lab Practice Study (Focus Groups & Lab Observations). [file 13321_2017_221_MOESM1_ESM.zip › ElectronicSupplementaryData/DatasetE_Survey 2 pre iLabber.xlsx]

## Sheet: Raw data
Participant ID	Previous ID	referer	ABOUT YOURSELF	What is your current position? -- --	Please specify	What is the area of science you work in?	With what institution are you affiliated?	Do you currently routinely use a computer at work?	How much time a week do you spend finding information in your paper notebook aggregating and compiling electronic reports? -- --	What operating system does your (primary) computer use?	ABOUT YOUR RESEARCH	How important are the following to your interest in using an ELN.	Saving time over the paper notebook process	Improved ability to search and re-use documented information	Better ability to collaborate and share information	Better protection of IP	Improved quality of record keeping	Improved access to data as linked through ELN	Improved group / project management	Access to notebook from more locations (e.g. home)	Secure automatic back-up of data	Easier inclusion of safety data	Other (please specify below)	Use the space below to describe 'Other' and/or expand on your answer.	How important would the following qualities be in determining your choice of ELN.	Ease of use	Scientific specific capabilities	Quality of support	Accessibility from a wide range of devices / locations	Low cost	Performance of the system (e.g. response time)	Level of security	Range of data types it can handle	Ability to export data in an open format	Other (please specify below)	-- -- Use the space below to describe 'Other' and/or expand on your answer. -- --	How much do the following potential drawbacks to an ELN system concern you.	Difficulty of needing to enter data in both lab and write-up area	Difficulty of easily capturing some types of information into an ELN	Data tied into particular commercial package	Too much trouble to log on to a system for minor entries	Additional training burden	ELN not applicable to my sort of research	My data is not suitable for an ELN	Inability to take experiment write-ups with me when I leave	Other (please specify below)	-- -- -- -- Use the space below to describe 'Other' and/or expand on your answer. -- -- -- --	Estimate how much time you spend documenting information in your paper notebook per week?	How much time per week do you estimate you could save if you could document in an electronic lab notebook versus paper. -- --
306277	--		Section Start	Academic Staff		organic chemistry	University of Southampton	Yes - I have been allocated my own computer		Mac OS	Section Start	--	Slightly important	Quite important	Fairly important	Slightly important	Quite important	Very important	Quite important	Fairly important	Very important	Quite important			--	Quite important	Fairly important	Fairly important	Fairly important	Quite important	Very important	Quite important	Quite important	Very important			--	Quite important	Fairly important	Very important	Fairly important	Fairly important	Not at all important	Not at all important	Fairly important			I don't keep one
306315	--		Section Start	Graduate Student		Chemistry	University of Southampton	Yes - I have been allocated my own computer		Windows	Section Start	--	Quite important	Quite important	Very important	Fairly important	Quite important	Quite important	Quite important	Very important	Quite important	Quite important	Not at all important		--	Quite important	Quite important	Quite important	Very important	Quite important	Quite important	Quite important	Quite important	Very important	Not at all important		--	Fairly important	Fairly important	Quite important	Quite important	Quite important	Quite important	Quite important	Quite important	Not at all important	I have never used an ELNB but would like to know more about it. Of course the drawbacks for one program are obvious because there is not much flexibility but it might be useful so that everyone is using one standardised system	0-5h	Up to 2h
306317	--		Section Start	Academic Staff		Organic Chemistry	Cardiff University	Yes - I have been allocated my own computer		Mac OS	Section Start	--	Slightly important	Quite important	Quite important	Slightly important	Quite important	Quite important	Quite important	Quite important	Quite important	Fairly important	Not at all important		--	Very important	Quite important	Quite important	Fairly important	Fairly important	Quite important	Quite important	Quite important	Quite important	Not at all important		--	Fairly important	Fairly important	Fairly important	Quite important	Quite important	Slightly important	Not at all important	Fairly important	Not at all important		I don't keep one	Up to 1h
306318	--	https://exchange.imperial.ac.uk/owa/redir.aspx?C=933e1cb9c74e465f83231d805ac51167&URL=https%3a%2f%2fwww.isurvey.soton.ac.uk%2f4882%2f36845%2f9WECEQ%2fImperial%2bCollege%2bLondon	Section Start	Graduate Student		Medicinal Chemistry	Imperial College London	Yes - I have been allocated my own computer		Mac OS	Section Start	--	Very important	Very important	Quite important	Slightly important	Very important	Very important	Quite important	Quite important	Very important	Fairly important	Fairly important	NA	--	Very important	Very important	Quite important	Fairly important	Very important	Quite important	Fairly important	Very important	Very important	Fairly important	NA	--	Quite important	Very important	Quite important	Very important	Slightly important	Very important	Very important	Very important	Fairly important	NA	5-10h	Up to 2h
306319	--	https://nemo.strath.ac.uk/owa/redir.aspx?C=b697497d13ed4aa08ebbf2de02d8425b&URL=https%3a%2f%2fwww.isurvey.soton.ac.uk%2f4882%2f36774%2fYKWIMU%2fUniversityofStrathclyde	Section Start	Graduate Student		Pharmacoepidemiology	University of Strathclyde	Yes - I have been allocated my own computer		Windows	Section Start	--	Quite important	Very important	Slightly important	Quite important	Very important	Quite important	Slightly important	Quite important	Very important	Fairly important	Quite important	Easy of copy/paste from writing code rather than hand-writing it.	--	Very important	Fairly important	Quite important	Quite important	Slightly important	Very important	Very important	Very important	Slightly important	Fairly important	N/A	--	Not at all important	Quite important	Fairly important	Fairly important	Slightly important	Not at all important	Not at all important	Not at all important	Not at all important	N/A	I use an electronic note book	No idea
306323	--		Section Start	Graduate Student		pharmacometrics	University of Strathclyde	Yes - I have been allocated my own computer		Windows	Section Start	--	Very important	Very important	Slightly important	Fairly important	Quite important	Fairly important	Slightly important	Quite important	Quite important	Fairly important	Quite important	arrange different types of data (pdf excel word as well as different formats of figures)	--	Very important	Very important	Quite important	Fairly important	Fairly important	Very important	Very important	Very important	Very important	Fairly important	n/a	--	Very important	Very important	Very important	Quite important	Very important	Very important	Very important	Very important	Fairly important	n/a	>15h	>3h
306325	--	https://cardiffmail05.cf.ac.uk/mail1/sacseg.nsf/iNotes/Mail/?OpenDocument&ui=dwa_frame&l=en&CR&MX&TS=20120323T031831	Section Start	Academic Staff		Catalytic chemistry	Cardiff University	Yes - I have been allocated my own computer		Windows	Section Start	--	Slightly important	Very important	Very important	Very important	Very important	Very important	Very important	Very important	Very important	Very important	Very important	As a group leader I want access to all my group's results - even after individual members have left.	--	Very important	Very important	Very important	Very important	Very important	Very important	Very important	Very important	Very important	Very important	Accessibility of historic data.	--	Very important	Very important	Very important	Very important	Slightly important	Not at all important	Not at all important	Very important	Not at all important	None	I don't keep one	Not applicable
306327	--	https://outlook.leeds.ac.uk/owa/redir.aspx?C=33779c085bb74d54a54aa4eeee55152c&URL=https%3a%2f%2fwww.isurvey.soton.ac.uk%2f4882%2f36855%2fVYAL02%2fUniversity%2bof%2bLeeds	Section Start	Graduate Student		Medicinal Chemistry	University of Leeds	Yes - I use my own computer at work		Windows	Section Start	--	Quite important	Quite important	Fairly important	Fairly important	Quite important	Quite important	Quite important	Very important	Quite important	Quite important	Slightly important	Clear consistant format between users results	--	Very important	Quite important	Quite important	Quite important	Fairly important	Fairly important	Fairly important	Quite important	Quite important	Not at all important	none	--	Fairly important	Slightly important	Quite important	Slightly important	Slightly important	Not at all important	Not at all important	Not at all important	Not at all important	none	5-10h	Up to 2h
306329	--		Section Start	Graduate Student		Chemical Engineering|Crystallisation	University of Strathclyde	Yes - I have been allocated my own computer		Windows	Section Start	--	Not at all important	Very important	Not at all important	Quite important	Slightly important	Slightly important	Slightly important	Very important	Quite important	Slightly important		No additions	--	Very important	Quite important	Fairly important	Fairly important	Quite important	Quite important	Very important	Quite important	Fairly important		No addition	--	Not at all important	Not at all important	Slightly important	Very important	Quite important	Slightly important	Slightly important	Fairly important		This slide is confusing. If you ask me how much something concerns me I find it difficult to express it in levels of importance.|Not at all important = I does not at all concern me|Very important = It concerns me very much	10-15h	No idea
306332	--		Section Start	Graduate Student		Chemistry-materials chemistry	University of Southampton	Yes - I have been allocated my own computer		Windows	Section Start	--	Slightly important	Very important	Fairly important	Quite important	Very important	Very important	Very important	Very important	Very important	Quite important	Quite important	legibility of records between individuals.	--	Very important	Very important	Quite important	Quite important	Fairly important	Quite important	Very important	Very important	Very important	Quite important	range of data types needs to include everything from NMR/IR data from various equipment manufacturers to AFM and XPS data again also from a range of equipment manufacturers. if it wants to make a significant difference it needs to be easier to use than me writing it out with a pen/pencil otherwise it'll be case of only using it 'cos we have to' like carbon copy books.	--	Quite important	Quite important	Very important	Quite important	Fairly important	Not at all important	Very important	Slightly important	Quite important	my data not being suitable shouldn't even be an option. if this is meant to be used by researchers then any and all data should be able to be added to the ELN. not being able to get at data from certain commercial programs might be a major stumbling block.	0-5h	Up to 1h
306334	--		Section Start	Academic Staff		physical organic chemistry	Cardiff University	Yes - I have been allocated my own computer		Windows	Section Start	--	Slightly important	Very important	Very important	Fairly important	Very important	Very important	Quite important	Very important	Very important	Quite important	Not at all important	not applicable	--	Very important	Very important	Fairly important	Very important	Very important	Quite important	Quite important	Quite important	Quite important	Not at all important	not applicable	--	Slightly important	Quite important	Very important	Fairly important	Slightly important	Not at all important	Not at all important	Very important	Not at all important	not applicable	0-5h	None or negative
306337	--		Section Start	Early Career Researcher (PDRA)		Science Administration and organic chemistry	University of Southampton	Yes - I have been allocated my own computer		Windows	Section Start	--	Very important	Very important	Quite important	Fairly important	Very important	Very important	Fairly important	Very important	Very important	Fairly important	Not at all important	N/A	--	Quite important	Very important	Fairly important	Very important	Very important	Very important	Fairly important	Very important	Very important	Not at all important	N/A	--	Quite important	Quite important	Very important	Very important	Slightly important	Slightly important	Slightly important	Very important	Not at all important	N/A	I don't keep one	Not applicable
306339	--		Section Start	Graduate Student		Natural product organic synthesis	University of St Andrews	Yes - I share the use of a computer		Mac OS	Section Start	--	Quite important	Very important	Fairly important	Slightly important	Fairly important	Fairly important	Slightly important	Quite important	Quite important	Quite important	Not at all important		--	Very important	Very important	Quite important	Quite important	Quite important	Very important	Quite important	Quite important	Very important	Not at all important		--	Quite important	Slightly important	Quite important	Fairly important	Fairly important	Not at all important	Not at all important	Slightly important	Not at all important	-	0-5h	Up to 1h
306340	--		Section Start	Graduate Student		Chemistry with some biology.	University of St Andrews	Yes - I have been allocated my own computer		Windows	Section Start	--	Quite important	Quite important	Quite important	Slightly important	Fairly important	Fairly important	Fairly important	Fairly important	Quite important	Quite important	Fairly important		--	Quite important	Fairly important	Quite important	Fairly important	Slightly important	Quite important	Quite important	Quite important	Quite important			--	Slightly important	Fairly important	Fairly important	Slightly important	Slightly important	Slightly important	Fairly important	Slightly important			0-5h	Up to 1h
306341	--		Section Start	Academic Staff		Physical chemistry	University of Manchester	Yes - I have been allocated my own computer		Windows	Section Start	--	Quite important	Very important	Very important	Fairly important	Very important	Very important	Very important	Very important	Very important	Fairly important	Very important	seamlessly integrate notes taken during work at external facilities on behalf of other group members into their notebooks	--	Very important	Very important	Quite important	Quite important	Very important	Very important	Quite important	Quite important	Quite important	Very important	Long term perspective of producst; large user base	--	Quite important	Quite important	Quite important	Quite important	Quite important	Very important	Very important	Very important	Very important	nothing really only filling this in because your survey requests it	I don't keep one	No idea
306342	--	https://ueaexchange.uea.ac.uk/owa/redir.aspx?C=3e664806e3d6451c994d83a80113365b&URL=https%3a%2f%2fwww.isurvey.soton.ac.uk%2f4882%2f36920%2f2IMHFP%2fUniversity%2bof%2bEast%2bAnglia	Section Start	Graduate Student		Synthetic Organic Chemistry	University of East Anglia	Yes - I have been allocated my own computer		Windows	Section Start	--	Fairly important	Very important	Very important	Very important	Very important	Very important	Quite important	Very important	Very important	Quite important	Very important	Helps with thesis writing	--	Very important	Very important	Quite important	Fairly important	Very important	Very important	Very important	Very important	Very important	Very important	Allowing maximum use of databases	--	Fairly important	Fairly important	Quite important	Not at all important	Not at all important	Not at all important	Not at all important	Not at all important	Very important	Loss of data if something happens	0-5h	Up to 1h
306344	--		Section Start	Graduate Student		Pharmaceutical crystallisation	University of Strathclyde	Yes - I have been allocated my own computer		Windows	Section Start	--	Fairly important	Fairly important	Quite important	Quite important	Very important	Quite important	Quite important	Very important	Very important	Quite important	Not at all important		--	Very important	Very important	Very important	Fairly important	Fairly important	Very important	Very important	Very important	Very important	Not at all important		--	Quite important	Quite important	Quite important	Quite important	Quite important	Very important	Very important	Quite important	Not at all important	N/A	5-10h	No idea
306349	--	https://www.outlook.soton.ac.uk/owa/redir.aspx?C=d81b790a624543dabd13dc50d38f354b&URL=https%3a%2f%2fwww.isurvey.soton.ac.uk%2f4882%2f36753%2fM0EA3Q%2fUniversity%2bof%2bSouthampton	Section Start	Graduate Student		Supramolecular Chemistry and Crystallography	University of Southampton	Yes - I have been allocated my own computer		Mac OS	Section Start	--	Slightly important	Fairly important	Slightly important	Slightly important	Fairly important	Quite important	Fairly important	Fairly important	Quite important	Fairly important	Not at all important		--	Fairly important	Quite important	Fairly important	Slightly important	Fairly important	Fairly important	Quite important	Quite important	Quite important	Not at all important		--	Fairly important	Quite important	Fairly important	Slightly important	Fairly important	Not at all important	Slightly important	Fairly important	Not at all important		5-10h	No idea
306358	--		Section Start	Graduate Student		Crystal Nucleation	University of Manchester	Yes - I have been allocated my own computer		Linux	Section Start	--	Slightly important	Quite important	Fairly important	Quite important	Quite important	Fairly important	Quite important	Very important	Very important	Fairly important	Quite important	Provide ready typed information for journal publication	--	Quite important	Quite important	Quite important	Very important	Quite important	Very important	Very important	Very important	Very important	Quite important	Be able to generate flow charts	--	Slightly important	Very important	Fairly important	Slightly important	Slightly important	Quite important	Quite important	Slightly important	Fairly important	ability for ELN to be used in a more programming based project.	5-10h	No idea
306360	--		Section Start	Graduate Student		Inorganic chemistry/ Organometallics	University of East Anglia	Yes - I have been allocated my own computer		Windows	Section Start	--	Not at all important	Quite important	Quite important	Quite important	Quite important	Quite important	Quite important	Very important	Very important	Fairly important	Not at all important	Consistent formatting between lab notes of others	--	Quite important	Very important	Very important	Very important	Very important	Very important	Very important	Fairly important	Quite important	Slightly important	Easy manipulation of data and the ability to open different data formats using the same program	--	Very important	Very important	Not at all important	Very important	Slightly important	Not at all important	Not at all important	Fairly important	Not at all important	Slow computers which prohibit quick access to the program	0-5h	None or negative
306374	--		Section Start	Graduate Student		Chemistry	University of Southampton	Yes - I have been allocated my own computer		Mac OS	Section Start	--	Slightly important	Quite important	Slightly important	Fairly important	Quite important	Quite important	Fairly important	Quite important	Quite important	Quite important	Quite important	Other: link notebook with esewhere obtained electronic data (NMR files spreadsheets etc..)	--	Quite important	Fairly important	Fairly important	Quite important	Quite important	Quite important	Quite important	Quite important	Fairly important	Quite important	Other: ability and sa=ecurity of back-up system	--	Fairly important	Fairly important	Fairly important	Fairly important	Fairly important	Slightly important	Slightly important	Quite important	Fairly important	inability to take computer into the lab to write down observations imediately	0-5h	No idea
306422	--	https://exchange.imperial.ac.uk/owa/redir.aspx?C=14a8bf79ee464ea091ef0d325d34333c&URL=https%3a%2f%2fwww.isurvey.soton.ac.uk%2f4882%2f36837%2f7RIU14%2fImperial%2bCollege%2bLondon	Section Start	Academic Staff		Chemical Biology	Imperial College London	Yes - I have been allocated my own computer		Windows	Section Start	--	Quite important	Very important	Quite important	Quite important	Quite important	Quite important	Very important	Fairly important	Fairly important	Fairly important	Not at all important		--	Very important	Quite important	Quite important	Quite important	Very important	Very important	Fairly important	Quite important	Quite important	Not at all important		--	Very important	Very important	Very important	Quite important	Quite important	Not at all important	Not at all important	Not at all important	Not at all important		I don't keep one	Not applicable
306468	--	https://owa.qub.ac.uk/owa/redir.aspx?C=a960005b9ec542519550bf4f0dbcf1fb&URL=https%3a%2f%2fwww.isurvey.soton.ac.uk%2f4882%2f36766%2f2SDPKJ%2fQueen%255C%2527s%2bUniversity%2bBelfast	Section Start	Academic Staff		Medicinal Chemistry Organic Synthesis	Queen's University Belfast	Yes - I share the use of a computer		Windows	Section Start	--	Fairly important	Quite important	Quite important	Slightly important	Very important	Fairly important	Quite important	Fairly important	Very important	Fairly important	Fairly important	Co-relate the data	--	Very important	Very important	Quite important	Slightly important	Very important	Very important	Very important	Very important	Fairly important	Fairly important	none	--	Very important	Very important	Quite important	Quite important	Quite important	Not at all important	Not at all important	Slightly important	Not at all important	none	0-5h	Up to 1h
306489	--	https://owa.qub.ac.uk/owa/redir.aspx?C=5530531cd9ae4448820c962a9ae35b64&URL=https%3a%2f%2fwww.isurvey.soton.ac.uk%2f4882%2f36769%2fE0QTSI%2fQueen%255C%2527s%2bUniversity%2bBelfast	Section Start	Graduate Student		Medicinal chemistry NAD+ research	Queen's University Belfast	Yes - I share the use of a computer		Windows	Section Start	--	Quite important	Very important	Very important	Very important	Very important	Quite important	Quite important	Quite important	Quite important	Very important	Very important	Training in the use of such software will be useful for future positions.	--	Very important	Quite important	Quite important	Very important	Quite important	Very important	Very important	Very important	Very important	Quite important	Compatibility with third party programs or option to purchase add-on versions of programs for increased functionality	--	Very important	Quite important	Quite important	Quite important	Fairly important	Fairly important	Fairly important	Quite important	Very important	With easy access to full notes may lead to micro-management of projects	0-5h	Up to 1h
306559	--		Section Start	Academic Staff		(Bio)Organic/Computational Chemistry	Bangor University	Yes - I use my own computer at work		Mac OS	Section Start	--	Fairly important	Very important	Very important	Slightly important	Very important	Very important	Very important	Very important	Very important	Slightly important	Not at all important	n/a	--	Very important	Quite important	Fairly important	Very important	Very important	Very important	Slightly important	Very important	Very important	Not at all important	n/a	--	Very important	Very important	Very important	Very important	Fairly important	Slightly important	Slightly important	Not at all important	Not at all important	n/a	0-5h	None or negative
306714	--	https://outlook.manchester.ac.uk/owa/redir.aspx?C=ba26437e7c8f40798beff5defe48fa07&URL=https%3a%2f%2fwww.isurvey.soton.ac.uk%2f4882%2f36979%2f3CJI98%2fUniversity%2bof%2bManchester	Section Start	Early Career Researcher (PDRA)		Radiochemistry	University of Manchester	Yes - I have been allocated my own computer	0-3h	Windows	Section Start	--	Slightly important	Quite important	Quite important	Slightly important	Quite important	Fairly important	Fairly important	Quite important	Quite important	Quite important	Fairly important	Better data processing	--	Fairly important	Quite important	Quite important	Quite important	Fairly important	Very important	Quite important	Quite important	Quite important	Fairly important	Reliability	--	Slightly important	Fairly important	Fairly important	Fairly important	Slightly important	Fairly important	Fairly important	Slightly important	Quite important	Difficulty to use it in radiochemical laboratory	5-10h	No idea
306824	--		Section Start	Academic Staff		Organic Chemistry	Queen Mary University of London	Yes - I have been allocated my own computer		Windows	Section Start	--	Quite important	Very important	Quite important	Fairly important	Quite important	Very important	Quite important	Very important	Very important	Very important	Very important	Easy and intuitive interface.	--	Very important	Very important	Quite important	Quite important	Quite important	Very important	Very important	Quite important	Very important	Quite important	one off purchase rather than monthly subscription.	--	Slightly important	Quite important	Very important	Slightly important	Fairly important	Not at all important	Not at all important	Very important	Not at all important	NA	0-5h	Up to 2h
306852	--		Section Start	Academic Staff		synthetic organic chemistry	University of Leicester	Yes - I use my own computer at work		Mac OS	Section Start	--	Very important	Very important	Very important	Fairly important	Quite important	Quite important	Fairly important	Fairly important	Quite important	Very important	Not at all important		--	Very important	Quite important	Quite important	Quite important	Very important	Quite important	Quite important	Quite important	Very important	Not at all important		--	Quite important	Quite important	Fairly important	Not at all important	Quite important	Not at all important	Not at all important	Slightly important	Not at all important		0-5h	No idea
306898	--	https://outlook.manchester.ac.uk/owa/redir.aspx?C=2b9aecd54e314af88c8e8b216cbbf31a&URL=https%3a%2f%2fwww.isurvey.soton.ac.uk%2f4882%2f36974%2fL5VQWE%2fUniversity%2bof%2bManchester	Section Start	Early Career Researcher (PDRA)		Analytical chemistry/chemical engineering |Crystallisation	University of Manchester	Yes - I have been allocated my own computer		Windows	Section Start	--	Not at all important	Very important	Quite important	Slightly important	Fairly important	Quite important	Quite important	Very important	Quite important	Slightly important	Not at all important		--	Quite important	Quite important	Fairly important	Very important	Very important	Very important	Very important	Very important	Very important	Not at all important		--	Quite important	Quite important	Fairly important	Fairly important	Slightly important	Not at all important	Not at all important	Slightly important	Not at all important		0-5h	None or negative
306926	--		Section Start	Academic Staff		Chemistry. Organometallic catalysis for organic synthesis	University of Leicester	Yes - I use my own computer at work		Mac OS	Section Start	--	Not at all important	Very important	Very important	Slightly important	Quite important	Very important	Very important	Very important	Very important	Very important	Not at all important		--	Very important	Very important	Quite important	Very important	Very important	Very important	Very important	Very important	Very important	Not at all important	None	--	Quite important	Quite important	Very important	Very important	Slightly important	Not at all important	Not at all important	Fairly important	Not at all important	None	0-5h	None or negative
306973	--		Section Start	Graduate Student		Organic Chemistry and Chemical Biology	University of Leeds	Yes - I use my own computer at work		Windows	Section Start	--	Quite important	Very important	Very important	Very important	Quite important	Very important	Very important	Quite important	Very important	Quite important	Slightly important	Increased Legibility	--	Very important	Quite important	Quite important	Quite important	Fairly important	Very important	Quite important	Quite important	Slightly important	Slightly important	Structure searching capabilities|Integration with other databases	--	Quite important	Not at all important	Fairly important	Slightly important	Not at all important	Not at all important	Not at all important	Not at all important	Not at all important	Having previously used ELN systems I have few concerns	0-5h	Up to 1h
307024	--	https://owa.qub.ac.uk/owa/redir.aspx?C=6f4ad1d93fa7437a9cc794d1f1a88908&URL=https%3a%2f%2fwww.isurvey.soton.ac.uk%2f4882%2f36768%2fE1FVWH%2fQueen%255C%2527s%2bUniversity%2bBelfast	Section Start	Graduate Student		Medicinal Chemistry	Queen's University Belfast	Yes - I share the use of a computer		Linux	Section Start	--	Fairly important	Very important	Quite important	Slightly important	Fairly important	Quite important	Quite important	Very important	Slightly important	Not at all important	Not at all important	N/a	--	Fairly important	Very important	Fairly important	Quite important	Quite important	Very important	Fairly important	Quite important	Very important	Not at all important	N/a	--	Quite important	Very important	Quite important	Slightly important	Not at all important	Fairly important	Slightly important	Quite important	Not at all important	N/a	5-10h	No idea
307052	--	https://www.outlook.soton.ac.uk/owa/redir.aspx?C=8c33e1f77e324dbdb06fce5d6bfba492&URL=https%3a%2f%2fwww.isurvey.soton.ac.uk%2f4882%2f36748%2f5KKH2J%2fUniversity%2bof%2bSouthampton	Section Start	Graduate Student		Characterisation and Analytics	University of Southampton	Yes - I have been allocated my own computer	3-6h	Windows	Section Start	--	Fairly important	Quite important	Quite important	Very important	Quite important	Very important	Very important	Very important	Very important	Very important	Not at all important	No	--	Fairly important	Quite important	Quite important	Quite important	Fairly important	Quite important	Quite important	Quite important	Quite important	Not at all important	No	--	Fairly important	Fairly important	Fairly important	Slightly important	Fairly important	Slightly important	Slightly important	Not at all important	Not at all important	No	0-5h	Up to 2h
307124	--		Section Start	Early Career Researcher (PDRA)		Carbohydrate chemistry.	Bangor University	Yes - I have been allocated my own computer		Windows	Section Start	--	Fairly important	Very important	Very important	Quite important	Very important	Very important	Very important	Quite important	Very important	Quite important	Fairly important	MORE PRACTICAL	--	Fairly important	Fairly important	Fairly important	Quite important	Fairly important	Fairly important	Quite important	Quite important	Quite important	Quite important	SHARE DATA WITH SUPERVISOR	--	Quite important	Fairly important	Quite important	Fairly important	Quite important	Quite important	Quite important	Fairly important	Quite important	DIFFICULTIES TO HANDLE	0-5h	No idea
307130	--		Section Start	Graduate Student		Synthetic Organic chemistry	University of Bristol	Yes - I have been allocated my own computer	3-6h	Windows	Section Start	--	Quite important	Fairly important	Very important	Slightly important	Fairly important	Fairly important	Slightly important	Fairly important	Very important	Quite important	Not at all important		--	Very important	Very important	Fairly important	Fairly important	Quite important	Very important	Fairly important	Very important	Very important	Not at all important		--	Very important	Quite important	Fairly important	Fairly important	Fairly important	Not at all important	Not at all important	Slightly important	Not at all important		>15h	Up to 2h
307136	--		Section Start	Graduate Student		organic chemistry	University of Southampton	Yes - I have been allocated my own computer	3-6h	Windows	Section Start	--	Slightly important	Slightly important	Fairly important	Slightly important	Quite important	Quite important	Fairly important	Quite important	Fairly important	Fairly important	Not at all important		--	Quite important	Quite important	Fairly important	Fairly important	Slightly important	Quite important	Quite important	Very important	Very important	Not at all important		--	Slightly important	Fairly important	Fairly important	Quite important	Slightly important	Fairly important	Fairly important	Quite important			0-5h	No idea
307140	--	http://co114w.col114.mail.live.com/mail/InboxLight.aspx?n=12393759	Section Start	Graduate Student		Synthetic chemistry	University of East Anglia	Yes - I have been allocated my own computer	>9h	Windows	Section Start	--	Quite important	Quite important	Not at all important	Fairly important	Very important	Fairly important	Fairly important	Very important	Very important	Slightly important	Not at all important	-	--	Very important	Very important	Slightly important	Very important	Quite important	Very important	Very important	Fairly important	Very important	Fairly important	-	--	Not at all important	Fairly important	Very important	Very important	Fairly important	Slightly important	Not at all important	Slightly important	Not at all important	-	0-5h	Up to 1h
307145	--	https://cardiffmail15.cf.ac.uk/mail6/sac7dw.nsf/iNotes/Mail/?OpenDocument&ui=dwa_lite_frame&l=en&CR&MX&TS=20120325T214925	Section Start	Graduate Student		Catalytic chemistry.	Cardiff University	Yes - I share the use of a computer	3-6h	Windows	Section Start	--	Fairly important	Quite important	Very important	Slightly important	Quite important	Fairly important	Quite important	Very important	Very important	Very important	Quite important	Cross-platform support	--	Quite important	Very important	Very important	Very important	Quite important	Very important	Quite important	Very important	Very important	Quite important	Chemistry specific tools ie molecule drawing space filling models etc.	--	Very important	Very important	Quite important	Very important	Fairly important	Very important	Very important	Very important	Very important	Lack of cross platform support	5-10h	None or negative
307164	--		Section Start	Academic Staff		Organic Chemistry	University College London	Yes - I have been allocated my own computer	Not applicable	Windows	Section Start	--	Quite important	Very important	Very important	Fairly important	Very important	Very important	Very important	Very important	Quite important	Quite important	Very important	Management of and access to research group data (especially old data from research workers who have left)	--	Very important	Very important	Quite important	Quite important	Quite important	Quite important	Quite important	Quite important	Very important	Very important	Good chemical drawing support	--	Quite important	Quite important	Very important	Quite important	Fairly important	Slightly important	Not at all important	Fairly important	Quite important	Problems with network connectivity.	I don't keep one	Not applicable
307196	--		Section Start	Graduate Student		Physical Chemistry	University of Bristol	Yes - I have been allocated my own computer	>9h	Windows	Section Start	--	Quite important	Very important	Quite important	Quite important	Very important	Very important	Quite important	Quite important	Very important	Very important	Very important	Ability to edit the typed data that is entered.	--	Quite important	Very important	Very important	Quite important	Quite important	Very important	Very important	Very important	Very important	Not at all important		--	Quite important	Quite important	Quite important	Very important	Very important	Fairly important	Quite important	Quite important	Not at all important		10-15h	Up to 2h
307272	--		Section Start	Graduate Student		Homogenous Catalysis	Queen Mary University of London	Yes - I use my own computer at work	>9h	Windows	Section Start	--	Quite important	Very important	Very important	Quite important	Fairly important	Fairly important	Fairly important	Very important	Very important	Fairly important	Not at all important		--	Very important	Fairly important	Fairly important	Very important	Very important	Very important	Very important	Very important	Very important	Not at all important		--	Very important	Quite important	Very important	Very important	Very important	Very important	Very important	Quite important	Not at all important		0-5h	No idea
307288	--		Section Start	Graduate Student		Organic Chemistry - Methodology	University of York	Yes - I use my own computer at work	0-3h	Windows	Section Start	--	Slightly important	Quite important	Quite important	Not at all important	Slightly important	Very important	Not at all important	Very important	Quite important	Fairly important	Not at all important		--	Very important	Very important	Very important	Very important	Slightly important	Very important	Very important	Very important	Very important	Not at all important		--	Very important	Very important	Fairly important	Quite important	Slightly important	Not at all important	Not at all important	Very important	Very important	Ability to integrate with NMR MS etc electronic data is very important	0-5h	Up to 1h
307290	--		Section Start	Graduate Student		Organic Chemistry	University of York	Yes - I use my own computer at work	0-3h	Windows	Section Start	--	Very important	Very important	Very important	Very important	Very important	Very important	Slightly important	Very important	Very important	Quite important	Not at all important		--	Very important	Very important	Very important	Very important	Not at all important	Very important	Very important	Very important	Very important	Not at all important		--	Very important	Very important	Quite important	Very important	Very important	Slightly important	Slightly important	Very important			0-5h	None or negative
307294	--		Section Start	Graduate Student		Organic chemistry	University of York	Yes - I use my own computer at work	0-3h	Windows	Section Start	--	Very important	Very important	Very important	Very important	Very important	Very important	Quite important	Very important	Very important	Very important	Not at all important	none	--	Very important	Quite important	Very important	Fairly important	Very important	Very important	Very important	Very important	Very important	Not at all important	none	--	Very important	Quite important	Quite important	Quite important	Quite important	Not at all important	Fairly important	Not at all important	Not at all important	none	0-5h	Up to 1h
307305	--		Section Start	Early Career Researcher (PDRA)		Chemical biology- nucleic acids research	University of Southampton	Yes - I use my own computer at work	3-6h	Windows	Section Start	--	Slightly important	Very important	Quite important	Quite important	Quite important	Quite important	Quite important	Fairly important	Very important	Very important	Not at all important	n/a	--	Very important	Quite important	Quite important	Very important	Slightly important	Quite important	Quite important	Quite important	Very important	Not at all important	n/a	--	Very important	Very important	Fairly important	Quite important	Slightly important	Not at all important	Not at all important	Not at all important	Very important	A network is required to access it. We do not have a network wired into the lab therefore you need a wireless network. The uni wireless network does not reach our lab (30:5007) therefore we would need to buy a wireless router or can only use it on my desk in the office and not in the lab (this is a problem)	0-5h	No idea
307312	--		Section Start	Graduate Student		Materials Chemistry specifically organic conductive materials based on oligomers	University of Bristol	Yes - I have been allocated my own computer	3-6h	Windows	Section Start	--	Quite important	Quite important	Fairly important	Slightly important	Very important	Quite important	Quite important	Quite important	Very important	Very important	Not at all important	---	--	Very important	Very important	Very important	Very important	Very important	Very important	Very important	Very important	Very important	Not at all important	---	--	Very important	Quite important	Fairly important	Very important	Quite important	Slightly important	Fairly important	Very important	Not at all important	---	0-5h	None or negative
307316	--		Section Start	Academic Staff		Computational chemistry	Imperial College London	Yes - I use my own computer at work	3-6h	Mac OS	Section Start	--	Not at all important	Very important	Quite important	Slightly important	Quite important	Very important	Very important	Very important	Very important	Not at all important	Not at all important		--	Very important	Very important	Fairly important	Very important	Very important	Quite important	Fairly important	Very important	Very important	Not at all important		--	Not at all important	Very important	Quite important	Not at all important	Quite important	Very important	Not at all important	Not at all important	Not at all important		I don't keep one	Not applicable
307342	--		Section Start	Graduate Student		Organic Chemistry	University of Leicester	Yes - I share the use of a computer	0-3h	Windows	Section Start	--	Fairly important	Quite important	Fairly important	Fairly important	Quite important	Quite important	Fairly important	Quite important	Quite important	Quite important			--	Quite important	Fairly important	Fairly important	Quite important	Quite important	Quite important	Fairly important	Fairly important	Fairly important			--	Very important	Quite important	Fairly important	Fairly important	Quite important	Not at all important	Slightly important	Slightly important			0-5h	Up to 2h
307387	--		Section Start	Early Career Researcher (PDRA)		Pharmaceutical Sciences	University of Strathclyde	Yes - I have been allocated my own computer	0-3h	Mac OS	Section Start	--	Quite important	Very important	Fairly important	Very important	Quite important	Quite important	Quite important	Very important	Very important	Fairly important	Not at all important		--	Quite important	Quite important	Quite important	Quite important	Quite important	Quite important	Very important	Quite important	Very important	Not at all important		--	Very important	Quite important	Quite important	Fairly important	Fairly important	Fairly important	Fairly important	Fairly important	Not at all important	.	0-5h	Up to 1h
307404	--		Section Start	Graduate Student		Chemical Organic Synthesis	Queen Mary University of London	Yes - I use my own computer at work	3-6h	Windows	Section Start	--	Quite important	Very important	Very important	Fairly important	Fairly important	Fairly important	Quite important	Quite important	Very important	Very important	Not at all important		--	Very important	Very important	Very important	Very important	Fairly important	Very important	Very important	Very important	Very important	Not at all important		--	Fairly important	Quite important	Quite important	Quite important	Quite important	Not at all important	Not at all important	Slightly important	Not at all important		0-5h	Up to 2h
307406	--		Section Start	Graduate Student		Organic Chemistry	Queen Mary University of London	Yes - I use my own computer at work	6-9h	Windows	Section Start	--	Very important	Very important	Fairly important	Slightly important	Quite important	Slightly important	Slightly important	Fairly important	Very important	Fairly important	Fairly important	na	--	Very important	Very important	Fairly important	Quite important	Slightly important	Quite important	Fairly important	Very important	Very important	Fairly important	na	--	Fairly important	Fairly important	Fairly important	Fairly important	Fairly important	Very important	Very important	Fairly important	Fairly important	na	10-15h	>3h
307451	--	https://outlook.leeds.ac.uk/owa/redir.aspx?C=bf3568ff7964400ea5828d6714f17522&URL=https%3a%2f%2fwww.isurvey.soton.ac.uk%2f4882%2f36863%2fSDNN0W%2fUniversity%2bof%2bLeeds	Section Start	Graduate Student		Synthetic Organic Chemistry Methodology and Process Chemistry	University of Leeds	Yes - I have been allocated my own computer	0-3h	Windows	Section Start	--	Quite important	Quite important	Fairly important	Fairly important	Quite important	Quite important	Quite important	Very important	Very important	Quite important	Not at all important	n/a	--	Very important	Quite important	Quite important	Quite important	Slightly important	Slightly important	Quite important	Fairly important	Fairly important	Not at all important	n/a	--	Fairly important	Quite important	Quite important	Fairly important	Fairly important	Not at all important	Not at all important	Quite important	Not at all important	n/a	5-10h	No idea
307605	--		Section Start	Academic Staff		Synthetic Organic Chemistry	Imperial College London	Yes - I use my own computer at work	0-3h	Mac OS	Section Start	--	Slightly important	Very important	Very important	Slightly important	Quite important	Quite important	Quite important	Quite important	Fairly important	Quite important	Not at all important		--	Very important	Very important	Quite important	Quite important	Very important	Very important	Very important	Quite important	Very important	Not at all important		--	Very important	Very important	Very important	Quite important	Fairly important	Slightly important	Slightly important	Not at all important	Not at all important		0-5h	None or negative
307698	--		Section Start	Graduate Student		Analytical chemistry	University of Bristol	Yes - I have been allocated my own computer	0-3h	Windows	Section Start	--	Very important	Very important	Quite important	Quite important	Very important	Very important	Quite important	Very important	Very important	Very important	Quite important	In general to be more organized	--	Very important	Very important	Very important	Very important	Very important	Very important	Very important	Very important	Very important	Not at all important	not applicable	--	Very important	Very important	Very important	Very important	Very important	Very important	Very important	Very important	Not at all important	Not applicable	0-5h	Up to 2h
307701	--		Section Start	Academic Staff		Organic Chemistry - asymmetric synthesis and catalysis	University of St Andrews	Yes - I use my own computer at work	Not applicable	Mac OS	Section Start	--	Slightly important	Quite important	Quite important	Quite important	Very important	Very important	Very important	Very important	Very important	Quite important	Not at all important		--	Very important	Very important	Very important	Quite important	Fairly important	Very important	Very important	Quite important	Fairly important	Not at all important		--	Quite important	Fairly important	Quite important	Fairly important	Fairly important	Quite important	Quite important		Not at all important		I don't keep one	No idea
307705	--	https://webmail.bris.ac.uk/webmail/src/read_body.php?passed_id=12505&startMessage=1&mailbox=INBOX&view_as_html=1	Section Start	Graduate Student		Chemistry	University of Bristol				Section Start	--	Very important	Very important	Very important	Slightly important	Very important	Quite important	Quite important	Fairly important	Quite important	Quite important	Not at all important		--	Very important	Very important	Slightly important	Fairly important	Quite important	Quite important	Slightly important	Fairly important	Very important	Not at all important		--	Very important	Quite important	Very important	Very important	Quite important	Not at all important	Not at all important	Fairly important	Not at all important		5-10h	No idea
307710	--		Section Start	Graduate Student		Chemistry	University of Leicester	Yes - I share the use of a computer	0-3h	Windows	Section Start	--	Fairly important	Very important	Very important	Very important	Very important	Quite important	Very important	Slightly important	Very important	Quite important	Not at all important		--	Very important	Very important	Quite important	Slightly important	Fairly important	Very important	Very important	Quite important	Very important			--	Slightly important	Fairly important	Fairly important	Quite important	Not at all important	Not at all important	Not at all important	Not at all important	Quite important	Software incompatibility issues.	0-5h	None or negative
307762	--	https://owa.qub.ac.uk/owa/redir.aspx?C=1ea7d68f3edc46f2b6e5fb3686f94d6c&URL=https%3a%2f%2fwww.isurvey.soton.ac.uk%2f4882%2f36770%2f1VBB82%2fQueen%255C%2527s%2bUniversity%2bBelfast	Section Start	Graduate Student		Organic/Physical organic chemistry	Queen's University Belfast	Yes - I have been allocated my own computer	0-3h	Windows	Section Start	--	Quite important	Very important	Fairly important	Fairly important	Very important	Quite important	Fairly important	Fairly important	Quite important	Fairly important	Not at all important	N/A	--	Very important	Very important	Quite important	Fairly important	Fairly important	Quite important	Quite important	Quite important	Quite important	Not at all important	N/A	--	Quite important	Very important	Quite important	Quite important	Slightly important	Not at all important	Not at all important	Fairly important	Not at all important	N/A	5-10h	None or negative
307794	--	https://owa.qub.ac.uk/owa/redir.aspx?C=9ef5c643a78b40ba9c68e6f0f9b03ab9&URL=https%3a%2f%2fwww.isurvey.soton.ac.uk%2f4882%2f36767%2fDZNLV4%2fQueen%255C%2527s%2bUniversity%2bBelfast	Section Start	Graduate Student		Medicinal chemistry	Queen's University Belfast	Yes - I use my own computer at work	3-6h	Windows	Section Start	--	Very important	Very important	Very important	Quite important	Very important	Very important	Very important	Very important	Very important	Very important	Fairly important	time saving	--	Very important	Very important	Quite important	Quite important	Fairly important	Very important	Quite important	Very important	Very important	Fairly important	tlc ability	--	Fairly important	Quite important	Quite important	Very important	Quite important	Quite important	Very important	Very important	Not at all important	jhjkgui	0-5h	No idea
307817	--		Section Start	Early Career Researcher (PDRA)		Chemistry	Imperial College London	Yes - I have been allocated my own computer	3-6h	Windows	Section Start	--	Fairly important	Fairly important	Fairly important	Quite important	Quite important	Quite important	Quite important	Quite important	Very important	Not at all important	Not at all important	.	--	Very important	Very important	Quite important	Quite important	Very important	Very important	Very important	Very important	Very important	Not at all important	.	--	Fairly important	Fairly important	Very important	Quite important	Slightly important	Not at all important	Not at all important	Not at all important	Not at all important	.	0-5h	Up to 1h
308136	--		Section Start	Early Career Researcher (PDRA)		heritage physical and surface science	University of Manchester	Yes - I use my own computer at work	3-6h	Windows	Section Start	--	Very important	Very important	Very important	Fairly important	Very important	Very important	Very important	Very important	Very important	Slightly important	Not at all important	nothing to add.	--	Very important	Quite important	Quite important	Very important	Very important	Very important	Very important	Very important	Very important	Not at all important	nothing to add	--	Fairly important	Fairly important	Very important	Very important	Fairly important	Fairly important	Quite important	Very important	Slightly important	I know there are hassles associated with an ELN but most of these are similar in scale to the hassle and inconvenience of having to keep paper notebooks safe legible up-to-date and trying to search through them for past information. My biggest concern is having to use an ELN that is designed for a specific research area. I need a very general one almost similar to the functionality of Onenote bec…	5-10h	No idea
308150	--	https://www.outlook.soton.ac.uk/owa/redir.aspx?C=8254f1380e78419c960c313de4e3ea15&URL=https%3a%2f%2fwww.isurvey.soton.ac.uk%2f4882%2f36761%2fLI9M0H%2fUniversity%2bof%2bSouthampton	Section Start	Graduate Student		Chemistry	University of Southampton	Yes - I have been allocated my own computer	0-3h	Windows	Section Start	--	Fairly important	Quite important	Not at all important	Slightly important	Fairly important	Quite important	Not at all important	Quite important	Fairly important	Slightly important	Not at all important	no other reasons	--	Quite important	Quite important	Fairly important	Fairly important	Fairly important	Quite important	Quite important	Quite important	Fairly important	Not at all important	no other reasons	--	Fairly important	Fairly important	Slightly important	Fairly important	Slightly important	Slightly important	Fairly important	Slightly important	Fairly important	Data not accessible if the network is not working	5-10h	Up to 2h
308188	--		Section Start	Other	account manager	not a scientist. just testing the survey.	University of Southampton	Yes - I have been allocated my own computer	3-6h	Windows	Section Start	--	Very important	Very important	Very important	Very important	Very important	Very important	Very important	Very important	Quite important	Quite important	Not at all important	test	--	Very important	Very important	Quite important	Quite important	Fairly important	Quite important	Quite important	Quite important	Quite important	Not at all important	test	--	Fairly important	Quite important	Fairly important	Fairly important	Slightly important	Slightly important	Fairly important	Quite important	Not at all important	test	10-15h	>3h
308198	--		Section Start	Graduate Student		Organic chemistry - organocatalysis	University of St Andrews	Yes - I use my own computer at work	3-6h	Windows	Section Start	--	Quite important	Very important	Fairly important	Slightly important	Slightly important	Fairly important	Slightly important	Quite important	Very important	Quite important	Quite important	Space saving - no need to keep vast number of lab books	--	Quite important	Quite important	Fairly important	Quite important	Quite important	Quite important	Quite important	Fairly important	Quite important	Quite important	Compatability between different operating systems	--	Quite important	Fairly important	Fairly important	Slightly important	Not at all important	Not at all important	Not at all important	Slightly important	Fairly important	Blindly copying and pasting experiments across can lead to information being lost	0-5h	Up to 1h
308313	--		Section Start	Graduate Student		Polymer Chemistry	University of Southampton	Yes - I have been allocated my own computer	3-6h	Windows	Section Start	--	Quite important	Very important	Slightly important	Slightly important	Quite important	Very important	Slightly important	Fairly important	Slightly important	Quite important	Not at all important		--	Quite important	Very important	Fairly important	Slightly important	Slightly important	Quite important	Quite important	Quite important	Quite important	Not at all important		--	Fairly important	Quite important	Fairly important	Fairly important	Quite important	Slightly important	Slightly important	Slightly important	Not at all important		5-10h	Up to 3h
308330	--	https://cardiffmail17.cf.ac.uk/mail5/sbi5rkp.nsf/iNotes/Mail/?OpenDocument&ui=dwa_lite_frame&l=en&CR&MX&TS=20120327T201643	Section Start	Graduate Student		Heterogeneous catalysis	Cardiff University	Yes - I share the use of a computer	0-3h	Windows	Section Start	--													--												--
308630	--	https://nemo.strath.ac.uk/owa/redir.aspx?C=afe69fa402bc47b48c9d1d4e59598d43&URL=https%3a%2f%2fwww.isurvey.soton.ac.uk%2f4882%2f36781%2f78BAYS%2fUniversityofStrathclyde	Section Start	Graduate Student		Controlled release of proteins and peptides from biodegradable polymers.	University of Strathclyde	Yes - I use my own computer at work	3-6h	Windows	Section Start	--	Very important	Very important	Quite important	Quite important	Very important	Quite important	Quite important	Very important	Very important	Quite important	Not at all important	NA	--	Very important	Very important	Very important	Very important	Quite important	Quite important	Very important	Quite important	Quite important	Not at all important	NA	--	Slightly important	Fairly important	Not at all important	Quite important	Slightly important	Very important	Very important	Quite important	Not at all important	NA	5-10h	Up to 2h
309074	--		Section Start	Graduate Student		supramolecular chemistry	University of Bristol	Yes - I have been allocated my own computer	3-6h	Mac OS	Section Start	--	Slightly important	Fairly important	Fairly important	Fairly important	Fairly important	Fairly important	Fairly important	Fairly important	Fairly important	Fairly important	Fairly important	Keep tidier notes	--	Very important	Quite important	Quite important	Slightly important	Slightly important	Very important	Very important	Quite important	Very important	Quite important	Time it takes to use	--	Very important	Quite important	Fairly important	Quite important	Slightly important	Quite important	Quite important	Fairly important	Fairly important	..	0-5h	No idea
309169	--	https://cardiffmail15.cf.ac.uk/mail12/c1209844.nsf/iNotes/Mail/?OpenDocument&ui=dwa_frame&l=en&CR&MX&TS=20120329T173856	Section Start	Graduate Student		Chemistry (Catalysis)	Cardiff University	Yes - I share the use of a computer	>9h	Mac OS	Section Start	--	Fairly important	Fairly important	Quite important	Fairly important	Quite important	Quite important	Quite important	Quite important	Fairly important	Fairly important	Quite important	Using templates	--	Fairly important	Very important	Very important	Quite important	Quite important	Fairly important	Very important	Quite important	Quite important	Not at all important	not other	--	Slightly important	Quite important	Quite important	Very important	Slightly important	Very important	Quite important	Quite important	Not at all important	-	10-15h	No idea
309325	--		Section Start	Graduate Student		Inorganic Chemistry: Organometallics and nanoparticle chemistry	Imperial College London	Yes - I use my own computer at work	0-3h	Windows	Section Start	--	Quite important	Quite important	Fairly important	Slightly important	Slightly important	Slightly important	Slightly important	Fairly important	Fairly important	Fairly important	Not at all important		--	Quite important	Quite important	Fairly important	Fairly important	Fairly important	Quite important	Slightly important	Quite important	Quite important	Not at all important	-	--	Quite important	Fairly important	Fairly important	Fairly important	Slightly important	Slightly important	Slightly important	Fairly important	Not at all important	-	0-5h	Up to 1h
309921	--		Section Start	Academic Staff		Organic synthesis|Chemical nanotechnology	Queen Mary University of London	Yes - I have been allocated my own computer	Not applicable	Windows	Section Start	--	Fairly important	Very important	Very important	Slightly important	Very important	Very important	Very important	Very important	Quite important	Quite important	Not at all important		--	Very important	Very important	Very important	Very important	Quite important	Quite important	Very important	Quite important	Quite important	Not at all important		--	Very important	Quite important	Quite important	Quite important	Fairly important	Not at all important	Quite important	Very important	Not at all important		I don't keep one	Not applicable
310680	--		Section Start	Graduate Student		Chemistry (medicinal/biological)|Cell physiology & pharamacolocy|Enzyme kinetics	University of Leicester	Yes - I share the use of a computer	0-3h	Windows	Section Start	--	Very important	Very important	Quite important	Slightly important	Very important	Very important	Fairly important	Very important	Very important	Fairly important	Not at all important		--	Very important	Quite important	Quite important	Very important	Very important	Very important	Fairly important	Very important	Very important	Not at all important		--	Very important	Very important	Very important	Quite important	Slightly important	Not at all important	Fairly important	Not at all important	Not at all important		0-5h	No idea
314575	--	https://nemo.strath.ac.uk/owa/redir.aspx?C=02eba6c22d364f0e86c96f94240e69d4&URL=https%3a%2f%2fwww.isurvey.soton.ac.uk%2f4882%2f36773%2fN5F3I2%2fUniversityofStrathclyde	Section Start	Academic Staff		Modelling and informatics both in chemistry and biology.	University of Strathclyde	Yes - I have been allocated my own computer	0-3h	Windows	Section Start	--	Fairly important	Very important	Very important	Fairly important	Quite important	Very important	Quite important	Quite important	Quite important	Slightly important	Not at all important		--	Very important	Quite important	Quite important	Quite important	Very important	Very important	Very important	Quite important	Very important	Not at all important		--	Not at all important	Fairly important	Fairly important	Slightly important	Slightly important	Slightly important	Slightly important	Fairly important	Not at all important		0-5h	Up to 1h
314863	--		Section Start	Graduate Student		environmental chemistry	Bangor University	Yes - I use my own computer at work	0-3h	Windows	Section Start	--	Quite important	Quite important	Fairly important	Very important	Very important	Fairly important	Very important	Very important	Very important	Very important	Fairly important		--	Very important	Very important	Very important	Very important	Very important	Very important	Very important	Very important	Very important	Fairly important	simple	--	Quite important	Quite important	Quite important	Quite important	Very important	Slightly important	Slightly important	Quite important	Fairly important	simple	0-5h	No idea
315190	--		Section Start	Other	research fellow	drug discovery-biological screening	University of Strathclyde	Yes - I have been allocated my own computer	6-9h	Windows	Section Start	--	Very important	Very important	Quite important	Very important	Very important	Very important	Very important	Very important	Very important	Very important	Fairly important	have to tick other or the survey won't allow me to continue	--	Very important	Quite important	Very important	Very important	Very important	Very important	Very important	Very important	Very important	Fairly important	Won't allow me to continue until I tick other	--	Fairly important	Quite important	Fairly important	Slightly important	Slightly important	Fairly important	Quite important	Not at all important	Fairly important	can't continue until have pressed other	0-5h	No idea
321990	--	https://webmail.bris.ac.uk/webmail/src/read_body.php?passed_id=48884&startMessage=406&mailbox=INBOX&view_as_html=1	Section Start	Academic Staff		Synthetic Chemistry	University of Bristol	Yes - I have been allocated my own computer	Not applicable	Windows	Section Start	--	Quite important	Very important	Fairly important	Slightly important	Quite important	Fairly important	Slightly important	Slightly important	Quite important	Quite important	Not at all important	survey insists on this box being filled.	--	Very important	Very important	Quite important	Quite important	Quite important	Quite important	Quite important	Quite important	Very important	Not at all important	survey insists on box being filled.	--	Very important	Slightly important	Quite important	Quite important	Quite important	Not at all important	Not at all important	Not at all important	Very important	A couple of things:|1) Cost|2) Some students just don't like using computers and avoid using them whenever possible. Getting students like this on board is a disadvantage.|3) Efficiency - there is a perception among students that this will be extra trouble with a gain for the individual. There has to be an advantage on the individual level (before legacy data builds up) to the user.	I don't keep one	Not applicable
322075	--		Section Start	Graduate Student		Organic Synthesis	Queen Mary University of London	Yes - I use my own computer at work	3-6h	Windows	Section Start	--	Fairly important	Quite important	Fairly important	Very important	Quite important	Quite important	Very important	Quite important	Very important	Very important	Very important	Local backups rather than sole dependence on the cloud.|Absolute reliability.|Seamless integration with chemical drawing software without crashing.|Somewhere to actually log the time you started an experiment and finish it.|Somewhere to put observations.|||	--	Fairly important	Very important	Very important	Quite important	Slightly important	Very important	Very important	Very important	Quite important	Very important	Basic reliability.	--	Very important	Very important	Very important	Very important	Fairly important	Quite important	Not at all important	Fairly important	Very important	Data security.|Delays in synchronisation.|Limitations in available features to log.	0-5h	None or negative
322076	--		Section Start	Graduate Student		Colloids and soft matter science	University of Bristol	Yes - I have been allocated my own computer	>9h	Windows	Section Start	--	Quite important	Very important	Quite important	Very important	Very important	Fairly important	Slightly important	Very important	Very important	Quite important	Not at all important		--	Very important	Quite important	Quite important	Very important	Slightly important	Quite important	Very important	Very important	Very important	Not at all important		--	Slightly important	Fairly important	Fairly important	Slightly important	Not at all important	Not at all important	Not at all important	Not at all important	Not at all important		I use an electronic note book	Up to 2h
322080	--		Section Start	Graduate Student		Organic Synthesis	University of East Anglia	Yes - I use my own computer at work	Not applicable	Windows	Section Start	--	Very important	Very important	Fairly important	Slightly important	Quite important	Quite important	Fairly important	Fairly important	Quite important	Fairly important	Fairly important	None	--	Very important	Quite important	Quite important	Quite important	Very important	Fairly important	Quite important	Very important	Very important	Quite important	Ease of transferring data from existing ELN programs	--	Fairly important	Quite important	Very important	Very important	Fairly important	Not at all important	Not at all important	Quite important	Fairly important	None	I use an electronic note book	Not applicable
322081	--		Section Start	Academic Staff		Organic Chemistry	University of York	Yes - I have been allocated my own computer	0-3h	Windows	Section Start	--	Not at all important	Very important	Quite important	Slightly important	Very important	Slightly important	Slightly important	Quite important	Very important	Quite important	Not at all important		--	Very important	Very important	Very important	Fairly important	Very important	Very important	Very important	Very important	Very important	Not at all important		--	Fairly important	Quite important	Very important	Very important	Slightly important	Not at all important	Very important	Very important	Not at all important		I don't keep one	Not applicable
322086	--		Section Start	Graduate Student		Synthetic organic chemistry	Imperial College London	Yes - I use my own computer at work	3-6h	Mac OS	Section Start	--	Quite important	Very important	Very important	Slightly important	Fairly important	Quite important	Fairly important	Very important	Very important	Very important	Very important	For me it is important that I can easily store all my data for a particular experiment in one place. For example the safety information procedure and experiment data stored all in one place. |It is also quite important for me that I can access the information from anywhere.	--	Very important	Very important	Quite important	Very important	Quite important	Quite important	Very important	Quite important	Very important	Fairly important	The ENL has to be easy to use and be beneficial over a paper lab notebook on a day to day basis.	--	Very important	Fairly important	Slightly important	Quite important	Slightly important	Slightly important	Slightly important	Quite important	Very important	At the moment the main drawback is that I can't have the ELN in the lab with me to write down observations. It requires me to keep a paper notebook as well which is a disadvantage.	0-5h	None or negative
322090	--		Section Start	Graduate Student		Synthetic Chemistry and Biochemistry	University of Leeds	Yes - I use my own computer at work	0-3h	Windows	Section Start	--	Very important	Very important	Slightly important	Slightly important	Very important	Quite important	Not at all important	Quite important	Very important	Very important	Not at all important		--	Very important	Very important	Very important	Quite important	Fairly important	Very important	Quite important	Very important	Very important	Not at all important		--	Quite important	Very important	Quite important	Quite important	Not at all important	Not at all important	Not at all important	Not at all important	Not at all important		0-5h	No idea
322099	--		Section Start	Graduate Student		Organic chemistry total synthesis.	University of York	Yes - I share the use of a computer	3-6h	Windows	Section Start	--	Fairly important	Fairly important	Slightly important	Slightly important	Fairly important	Slightly important	Slightly important	Fairly important	Fairly important	Fairly important	Not at all important		--	Quite important	Quite important	Quite important	Quite important	Very important	Very important	Very important	Very important	Very important	Not at all important		--	Very important	Quite important	Very important	Very important	Fairly important	Slightly important	Slightly important	Slightly important	Not at all important		5-10h	Up to 2h
322120	--		Section Start	Graduate Student		Biotech	Imperial College London	Yes - I have been allocated my own computer	3-6h	Mac OS	Section Start	--	Very important	Very important	Quite important	Not at all important	Very important	Very important	Quite important	Quite important	Quite important	Fairly important	Fairly important	NA	--	Very important	Fairly important	Slightly important	Fairly important	Fairly important	Very important	Quite important	Very important	Very important	Very important	Flexibility	--	Slightly important	Not at all important	Fairly important	Slightly important	Not at all important	Not at all important	Not at all important	Slightly important	Fairly important	NA	5-10h	Up to 2h
322134	--		Section Start	Early Career Researcher (PDRA)		Medicinal Chemistry	Imperial College London	Yes - I have been allocated my own computer	0-3h	Windows	Section Start	--	Quite important	Very important	Very important	Very important	Quite important	Quite important	Quite important	Quite important	Very important	Quite important	Not at all important		--	Very important	Very important	Very important	Quite important	Quite important	Very important	Very important	Very important	Very important	Not at all important		--	Very important	Very important	Quite important	Slightly important	Slightly important	Not at all important	Not at all important	Quite important	Not at all important		0-5h	Up to 1h
322179	--	https://cardiffmail15.cf.ac.uk/mail7/c1060665.nsf/iNotes/Mail/?OpenDocument&ui=dwa_lite_frame&l=en&CR&MX&TS=20120424T220228	Section Start	Graduate Student		heterogenous catalysis- diesel soot oxidation	Cardiff University	Yes - I share the use of a computer	3-6h	Windows	Section Start	--	Quite important	Quite important	Quite important	Fairly important	Quite important	Quite important	Very important	Quite important	Quite important	Quite important	Slightly important		--	Quite important		Quite important	Quite important	Quite important	Quite important	Very important	Quite important	Quite important	Fairly important		--	Very important	Very important	Quite important	Very important	Fairly important	Fairly important	Quite important	Very important	Fairly important		0-5h	None or negative
322210	--		Section Start	Graduate Student		Analytical chemistry	University of Southampton	Yes - I have been allocated my own computer	0-3h	Windows	Section Start	--	Very important	Very important	Slightly important	Slightly important	Very important	Very important	Slightly important	Very important	Very important	Very important	Very important	Ability to link all data files associated with an experiment together in one document	--	Very important	Very important	Quite important	Quite important	Quite important	Very important	Very important	Very important	Quite important		N/A	--	Not at all important	Quite important	Very important	Not at all important	Not at all important	Not at all important	Not at all important	Not at all important		ELN experiments can be printed so write-ups can be taken with you when you leave	0-5h	>3h
322246	--		Section Start	Graduate Student		chemistry	University of Leeds	Yes - I share the use of a computer	0-3h	Windows	Section Start	--	Not at all important	Slightly important	Slightly important	Not at all important	Slightly important	Not at all important	Not at all important	Not at all important	Not at all important	Not at all important	Not at all important	na	--	Not at all important	Slightly important	Not at all important	Slightly important	Slightly important	Not at all important	Not at all important	Not at all important	Not at all important	Not at all important	na	--	Quite important	Quite important	Quite important	Quite important	Quite important	Quite important	Quite important	Quite important	Not at all important	na	>15h	None or negative
322270	--	https://outlook.leeds.ac.uk/owa/redir.aspx?C=ae1e50bc14294a97bdb924ac81691244&URL=https%3a%2f%2fwww.isurvey.soton.ac.uk%2f4882%2f36861%2f11CCLQ%2f	Section Start	Graduate Student		Organic Synthesis - Chemical Biology	University of Leeds	Yes - I use my own computer at work	3-6h	Windows	Section Start	--	Very important	Very important	Very important	Fairly important	Quite important	Slightly important	Fairly important	Quite important	Not at all important	Quite important	Very important	Data input	--	Very important	Quite important	Fairly important	Not at all important	Fairly important	Very important	Fairly important	Very important	Very important	Very important	Efficient user-friendly simple to use	--	Very important	Very important	Very important	Quite important	Not at all important	Not at all important	Not at all important	Fairly important	Very important	Program not working/crushing on computer	5-10h	>3h
322280	--		Section Start	Graduate Student		Inorganic and Materials Chemistry	University of Bristol	Yes - I have been allocated my own computer	3-6h	Windows	Section Start	--	Quite important	Very important	Quite important	Slightly important	Fairly important	Not at all important	Slightly important	Quite important	Quite important	Very important	Not at all important		--	Very important	Quite important	Fairly important	Quite important	Slightly important	Very important	Quite important	Quite important	Very important	Not at all important		--	Very important	Very important	Fairly important	Slightly important	Slightly important	Fairly important	Fairly important	Quite important			0-5h	No idea
322541	--		Section Start	Academic Staff		chemical synthesis; chmeical biology	Queen's University Belfast	Yes - I have been allocated my own computer	Not applicable	Windows	Section Start	--	Very important	Fairly important	Very important	Fairly important	Very important	Very important	Very important	Very important	Quite important	Quite important	Very important	ability to view all raw data (e.g. NMR MS IR biological data) for all connected experiments from meeting places and allow for integration of results and identification of discrepancies in a more effective manner. Overview perspective of project at all levels.	--	Very important	Very important	Very important	Quite important	Very important	Very important	Quite important	Very important	Very important	Very important	compatibility with the ever changing computing operating systems e.g. windows 2000 windows vista etc...||If there is need to puchase new ELN software/upgrade at each microsoft windows' upgrade then this would be considered a problem.	--	Fairly important	Very important	Very important	Very important	Slightly important	Not at all important	Not at all important	Not at all important	Very important	see comments on "quality"...	I don't keep one	Not applicable
[truncated: 30 more columns]

## Sheet: Section 1
Section Title:	About yourself
	Values
What is your current position?	Responses	% of Total
Academic Staff	20	0.21978
Early Career Researcher (PDRA)	9	0.0989011
Graduate Student	60	0.659341
Other	2	0.021978
Grand Total	91	1
	Values		Subscribed	% of Subscribed
With what institution are you affiliated?	Responses	% of Total	13	0.230769
Bangor University	3	0.032967	18	0.388889
Cardiff University	7	0.0769231	21	0.428571
Imperial College London	9	0.0989011	20	0.3
Queen Mary University of London	6	0.0659341	12	0.5
Queen's University Belfast	6	0.0659341	9	0.111111
University College London	1	0.010989	17	0.529412
University of Bristol	9	0.0989011	35	0.114286
University of East Anglia	4	0.043956	17	0.352941
University of Leeds	6	0.0659341	16	0.3125
University of Leicester	5	0.0549451	18	0.277778
University of Manchester	5	0.0549451	16	0.8125
University of Southampton	13	0.142857	17	0.235294
University of St Andrews	4	0.043956	7	1.14286
University of Strathclyde	8	0.0879121	20	0.25
University of York	5	0.0549451	256
Grand Total	91	1
Do you currently routinely use a computer at work?	Responses	% of Total
Yes - I have been allocated my own computer	51	0.566667
Yes - I share the use of a computer	13	0.144444
Yes - I use my own computer at work	26	0.288889
Grand Total	90	1
How much time a week do you spend finding information in your paper notebook, aggregating and compiling electronic reports?	Responses	% of Total
0-3h	22	0.37931
3-6h	23	0.396552
6-9h	2	0.0344828
>9h	5	0.0862069
Not applicable	6	0.103448
Grand Total	58	1
What operating system does your (primary) computer use?	Responses	% of Total
Linux	2	0.0222222
Mac OS	17	0.188889
Windows	71	0.788889
Grand Total	90	1

## Sheet: Section 2 - Question 1
Section title	About your research
Question	How important are the following to your interest in using an ELN.
																					How important are the following to your interest in using an ELN.				Ranking Values
Saving time over the paper notebook process	Responses	% of Total	Ranking	Score																	Category	Score			Category	Value
Very important	21	0.233333	4	0.933333																	Other (please specify below)	0.293103			Not at all important	0
Quite important	30	0.333333	3	1																	Better protection of IP	0.516667			Slightly important	1
Fairly important	17	0.188889	2	0.377778																	Saving time over the paper notebook process	0.619444			Fairly important	2
Slightly important	15	0.166667	1	0.166667																	Improved group / project management	0.644444			Quite important	3
Not at all important	7	0.0777778	0	0																	Easier inclusion of safety data	0.669444			Very important	4
Grand Total	90	1	0.619444	2.47778																	0	#N/A
																					Improved access to data as linked through ELN	0.764205
Improved ability to search and re-use documented information	Responses	% of Total	Ranking	Score																	Improved quality of record keeping	0.791667
Very important	57	0.633333	4	2.53333																	Access to notebook from more locations (e.g. home)	0.811798
Quite important	23	0.255556	3	0.766667																	Secure automatic back-up of data	0.860795
Fairly important	8	0.0888889	2	0.177778																	Improved ability to search and re-use documented information	0.875
Slightly important	2	0.0222222	1	0.0222222
Grand Total	90	1	0.875	3.5
	Values		Ranking	Score
Better ability to collaborate and share information	Responses	% of Total	#N/A	#N/A
Very important	30	0.333333	4	1.33333
Quite important	28	0.311111	3	0.933333
Fairly important	20	0.222222	2	0.444444
Slightly important	9	0.1	1	0.1
Not at all important	3	0.0333333	#N/A	#N/A
Grand Total	90	1
Better protection of IP	Responses	% of Total	Ranking	Score
Very important	15	0.166667	4	0.666667
Quite important	16	0.177778	3	0.533333
Fairly important	22	0.244444	2	0.488889
Slightly important	34	0.377778	1	0.377778
Not at all important	3	0.0333333	0	0
Grand Total	90	1	0.516667	2.06667
Improved quality of record keeping	Responses	% of Total	Ranking	Score
Very important	38	0.422222	4	1.68889
Quite important	34	0.377778	3	1.13333
Fairly important	13	0.144444	2	0.288889
Slightly important	5	0.0555556	1	0.0555556
Grand Total	90	1	0.791667	3.16667
Improved access to data as linked through ELN	Responses	% of Total	Ranking	Score
Very important	33	0.375	4	1.5
Quite important	33	0.375	3	1.125
Fairly important	16	0.181818	2	0.363636
Slightly important	6	0.0681818	1	0.0681818
Grand Total	88	1	0.764205	3.05682
Improved group / project management	Responses	% of Total	Ranking	Score
Very important	22	0.244444	4	0.977778
Quite important	32	0.355556	3	1.06667
Fairly important	16	0.177778	2	0.355556
Slightly important	16	0.177778	1	0.177778
Not at all important	4	0.0444444	0	0
Grand Total	90	1	0.644444	2.57778
Access to notebook from more locations (e.g. home)	Responses	% of Total	Ranking	Score
Very important	42	0.47191	4	1.88764
Quite important	29	0.325843	3	0.977528
Fairly important	16	0.179775	2	0.359551
Slightly important	2	0.0224719	1	0.0224719
Grand Total	89	1	0.811798	3.24719
Secure automatic back-up of data	Responses	% of Total	Ranking	Score
Very important	51	0.579545	4	2.31818
Quite important	27	0.306818	3	0.920455
Fairly important	8	0.0909091	2	0.181818
Slightly important	2	0.0227273	1	0.0227273
Grand Total	88	1	0.860795	3.44318
Easier inclusion of safety data	Responses	% of Total	Ranking	Score
Very important	21	0.233333	4	0.933333
Quite important	34	0.377778	3	1.13333
Fairly important	24	0.266667	2	0.533333
Slightly important	7	0.0777778	1	0.0777778
Not at all important	4	0.0444444	0	0
Grand Total	90	1	0.669444	2.67778
Other (please specify below)	Responses	% of Total	Ranking	Score
Very important	12	0.137931	4	0.551724
Quite important	9	0.103448	3	0.310345
Fairly important	12	0.137931	2	0.275862
Slightly important	3	0.0344828	1	0.0344828
Not at all important	51	0.586207	0	0
Grand Total	87	1	0.293103	1.17241
Use the space below to describe 'Other' and/or expand on your answer
Ability to edit the typed data that is entered.
Ability to link all data files associated with an experiment together in one document
arrange different types of data (pdf excel word as well as different formats of figures)
As a group leader I want access to all my group's results - even after individual members have left.
Better data processing
Clear consistant format between users results
Consistent formatting between lab notes of others
Co-relate the data
Cross-platform support
Easy and intuitive interface.
Easy of copy/paste from writing code rather than hand-writing it.
For me it is important that I can easily store all my data for a particular experiment in one place. For example the safety information procedure and experiment data stored all in one place. |It is also quite important for me that I can access the information from anywhere.
have to tick other or the survey won't allow me to continue
Helps with thesis writing
In general to be more organized
Increased Legibility
Keep tidier notes
legibility of records between individuals.
Local backups rather than sole dependence on the cloud.|Absolute reliability.|Seamless integration with chemical drawing software without crashing.|Somewhere to actually log the time you started an experiment and finish it.|Somewhere to put observations.|||
Management of and access to research group data (especially old data from research workers who have left)
MORE PRACTICAL
Other: link notebook with esewhere obtained electronic data (NMR files spreadsheets etc..)
Provide ready typed information for journal publication
seamlessly integrate notes taken during work at external facilities on behalf of other group members into their notebooks
Space saving - no need to keep vast number of lab books
survey insists on this box being filled.
time saving
Training in the use of such software will be useful for future positions.
Using templates
Grand Total

## Sheet: Section 2 - Question 2
Section title	About your research
Question	How important would the following qualities be in determining your choice of ELN.
																						How important would the following qualities be in determining your choice of ELN.			Ranking Values
Ease of use	Responses	% of Total	Ranking	Score																		Category	Score		Category	Value
Very important	63	0.707865	4	2.83146																		Other (please specify below)	0.261905		Not at all important	0
Quite important	19	0.213483	3	0.640449																		Low cost	0.691667		Slightly important	1
Fairly important	7	0.0786517	2	0.157303																		Quality of support	0.733146		Fairly important	2
Grand Total	89	1	0.907303	3.62921																		Accessibility from a wide range of devices / locations	0.747191		Quite important	3
																						Level of security	0.825843		Very important	4
																						Range of data types it can handle	0.856742
																						Scientific specific capabilities	0.863636
Scientific specific capabilities	Responses	% of Total	Ranking	Score																		Performance of the system (e.g. response time)	0.879213
Very important	48	0.545455	4	2.18182																		Ability to export data in an open format	0.882022
Quite important	32	0.363636	3	1.09091																		Ease of use	0.907303
Fairly important	8	0.0909091	2	0.181818
Grand Total	88	1	0.863636	3.45455
Quality of support	Responses	% of Total	Ranking	Score
Very important	22	0.247191	4	0.988764
Quite important	42	0.47191	3	1.41573
Fairly important	22	0.247191	2	0.494382
Slightly important	3	0.0337079	1	0.0337079
Grand Total	89	1	0.733146	2.93258
Accessibility from a wide range of devices / locations	Responses	% of Total	Ranking	Score
Very important	28	0.314607	4	1.25843
Quite important	38	0.426966	3	1.2809
Fairly important	17	0.191011	2	0.382022
Slightly important	6	0.0674157	1	0.0674157
Grand Total	89	1	0.747191	2.98876
Low cost	Responses	% of Total	Ranking	Score
Very important	29	0.322222	4	1.28889
Quite important	26	0.288889	3	0.866667
Fairly important	21	0.233333	2	0.466667
Slightly important	13	0.144444	1	0.144444
Not at all important	1	0.0111111	0	0
Grand Total	90	1	0.691667	2.76667
Performance of the system (e.g. response time)	Responses	% of Total	Ranking	Score
Very important	53	0.595506	4	2.38202
Quite important	30	0.337079	3	1.01124
Fairly important	5	0.0561798	2	0.11236
Slightly important	1	0.011236	1	0.011236
Grand Total	89	1	0.879213	3.51685
Level of security	Responses	% of Total	Ranking	Score
Very important	44	0.494382	4	1.97753
Quite important	31	0.348315	3	1.04494
Fairly important	11	0.123596	2	0.247191
Slightly important	3	0.0337079	1	0.0337079
Grand Total	89	1	0.825843	3.30337
Range of data types it can handle	Responses	% of Total	Ranking	Score
Very important	44	0.494382	4	1.97753
Quite important	39	0.438202	3	1.31461
Fairly important	6	0.0674157	2	0.134831
Grand Total	89	1	0.856742	3.42697
Ability to export data in an open format	Responses	% of Total	Ranking	Score
Very important	58	0.651685	4	2.60674
Quite important	22	0.247191	3	0.741573
Fairly important	7	0.0786517	2	0.157303
Slightly important	2	0.0224719	1	0.0224719
Grand Total	89	1	0.882022	3.52809
Other (please specify below)	Responses	% of Total	Ranking	Score
Very important	8	0.0952381	4	0.380952
Quite important	10	0.119048	3	0.357143
Fairly important	12	0.142857	2	0.285714
Slightly important	2	0.0238095	1	0.0238095
Not at all important	52	0.619048	0	0
Grand Total	84	1	0.261905	1.04762
Other (please specify below)
Accessibility of historic data.
Allowing maximum use of databases
Basic reliability.
Be able to generate flow charts
Chemistry specific tools ie molecule drawing space filling models etc.
Compatability between different operating systems
Compatibility with third party programs or option to purchase add-on versions of programs for increased functionality
Ease of transferring data from existing ELN programs
Easy manipulation of data and the ability to open different data formats using the same program
Flexibility
Good chemical drawing support
Long term perspective of producst; large user base
one off purchase rather than monthly subscription.
Other: ability and sa=ecurity of back-up system
range of data types needs to include everything from NMR/IR data from various equipment manufacturers to AFM and XPS data again also from a range of equipment manufacturers. if it wants to make a significant difference it needs to be easier to use than me writing it out with a pen/pencil otherwise it'll be case of only using it 'cos we have to' like carbon copy books.
Reliability
SHARE DATA WITH SUPERVISOR
simple
Structure searching capabilities|Integration with other databases
survey insists on box being filled.
The ENL has to be easy to use and be beneficial over a paper lab notebook on a day to day basis.
Time it takes to use
tlc ability
Grand Total

## Sheet: Section 2 - Question 3
Section title	About your research
Question	How much do the following potential drawbacks to an ELN system concern you.																					How much do the following potential drawbacks to an ELN system concern you.			Ranking Values
																						Category	Score		Category	Value
Difficulty of needing to enter data in both lab and write-up area	Responses	% of Total	Ranking	Score																		Other (please specify below)	0.262195		Not at all important	0
Very important	31	0.344444	4	1.37778																		ELN not applicable to my sort of research	0.3		Slightly important	1
Quite important	22	0.244444	3	0.733333																		My data is not suitable for an ELN	0.338889		Fairly important	2
Fairly important	20	0.222222	2	0.444444																		Additional training burden	0.444444		Quite important	3
Slightly important	11	0.122222	1	0.122222																		Inability to take experiment write-ups with me when I leave	0.485955		Very important	4
Not at all important	6	0.0666667	0	0																		Too much trouble to log on to a system for minor entries	0.65
Grand Total	90	1	0.669444	2.67778																		Difficulty of needing to enter data in both lab and write-up area	0.669444
																						Difficulty of easily capturing some types of information into an ELN	0.713889
Difficulty of easily capturing some types of information into an ELN	Responses	% of Total	Ranking	Score																		Data tied into particular commercial package	0.708333
Very important	25	0.277778	4	1.11111
Quite important	36	0.4	3	1.2
Fairly important	23	0.255556	2	0.511111
Slightly important	3	0.0333333	1	0.0333333
Not at all important	3	0.0333333	0	0
Grand Total	90	1	0.713889	2.85556
Data tied into particular commercial package	Responses	% of Total	Ranking	Score
Very important	26	0.288889	4	1.15556
Quite important	30	0.333333	3	1
Fairly important	29	0.322222	2	0.644444
Slightly important	3	0.0333333	1	0.0333333
Not at all important	2	0.0222222	0	0
Grand Total	90	1	0.708333	2.83333
Too much trouble to log on to a system for minor entries	Responses	% of Total	Ranking	Score
Very important	24	0.266667	4	1.06667
Quite important	29	0.322222	3	0.966667
Fairly important	18	0.2	2	0.4
Slightly important	15	0.166667	1	0.166667
Not at all important	4	0.0444444	0	0
Grand Total	90	1	0.65	2.6
Additional training burden	Responses	% of Total	Ranking	Score
Very important	6	0.0666667	4	0.266667
Quite important	19	0.211111	3	0.633333
Fairly important	24	0.266667	2	0.533333
Slightly important	31	0.344444	1	0.344444
Not at all important	10	0.111111	0	0
Grand Total	90	1	0.444444	1.77778
ELN not applicable to my sort of research	Responses	% of Total	Ranking	Score
Very important	11	0.122222	4	0.488889
Quite important	8	0.0888889	3	0.266667
Fairly important	10	0.111111	2	0.222222
Slightly important	20	0.222222	1	0.222222
Not at all important	41	0.455556	0	0
Grand Total	90	1	0.3	1.2
My data is not suitable for an ELN	Responses	% of Total	Ranking	Score
Very important	12	0.133333	4	0.533333
Quite important	12	0.133333	3	0.4
Fairly important	11	0.122222	2	0.244444
Slightly important	16	0.177778	1	0.177778
Not at all important	39	0.433333	0	0
Grand Total	90	1	0.338889	1.35556
Inability to take experiment write-ups with me when I leave	Responses	% of Total	Ranking	Score
Very important	17	0.191011	4	0.764045
Quite important	18	0.202247	3	0.606742
Fairly important	17	0.191011	2	0.382022
Slightly important	17	0.191011	1	0.191011
Not at all important	20	0.224719	0	0
Grand Total	89	1	0.485955	1.94382
Other (please specify below)	Responses	% of Total	Ranking	Score
Very important	11	0.134146	4	0.536585
Quite important	5	0.0609756	3	0.182927
Fairly important	13	0.158537	2	0.317073
Slightly important	1	0.0121951	1	0.0121951
Not at all important	52	0.634146	0	0
Grand Total	82	1	0.262195	1.04878
Use the space below to describe 'Other' and/or expand on your answer.
A couple of things:|1) Cost|2) Some students just don't like using computers and avoid using them whenever possible. Getting students like this on board is a disadvantage.|3) Efficiency - there is a perception among students that this will be extra trouble with a gain for the individual. There has to be an advantage on the individual level (before legacy data builds up) to the user.
A network is required to access it. We do not have a network wired into the lab therefore you need a wireless network. The uni wireless network does not reach our lab (30:5007) therefore we would need to buy a wireless router or can only use it on my desk in the office and not in the lab (this is a problem)
ability for ELN to be used in a more programming based project.
Ability to integrate with NMR MS etc electronic data is very important
At the moment the main drawback is that I can't have the ELN in the lab with me to write down observations. It requires me to keep a paper notebook as well which is a disadvantage.
Blindly copying and pasting experiments across can lead to information being lost
can't continue until have pressed other
Data not accessible if the network is not working
Data security.|Delays in synchronisation.|Limitations in available features to log.
DIFFICULTIES TO HANDLE
Difficulty to use it in radiochemical laboratory
ELN experiments can be printed so write-ups can be taken with you when you leave
Having previously used ELN systems I have few concerns
I have never used an ELNB but would like to know more about it. Of course the drawbacks for one program are obvious because there is not much flexibility but it might be useful so that everyone is using one standardised system
I know there are hassles associated with an ELN but most of these are similar in scale to the hassle and inconvenience of having to keep paper notebooks safe legible up-to-date and trying to search through them for past information. My biggest concern is having to use an ELN that is designed for a specific research area. I need a very general one almost similar to the functionality of Onenote bec…
inability to take computer into the lab to write down observations imediately
Lack of cross platform support
Loss of data if something happens
my data not being suitable shouldn't even be an option. if this is meant to be used by researchers then any and all data should be able to be added to the ELN. not being able to get at data from certain commercial programs might be a major stumbling block.
Problems with network connectivity.
simple
Slow computers which prohibit quick access to the program
Software incompatibility issues.
With easy access to full notes may lead to micro-management of projects
(blank)
Grand Total

## Sheet: Section 2 - Question 9
Section title	About your research
Question	How important do you think the following ways an ELN may save you time are.																								Ranking Values
																						How important do you think the following ways an ELN may save you time are.			Category	Value
Retrieving information to compile reports	Responses	% of Total	Ranking	Score																		Category	Score		Not at all important	0
Very important	48	0.533333	4	2.13333																		Other (please specify below)	0.301282		Slightly important	1
Quite important	33	0.366667	3	1.1																		Allowing others to re-use information in your lab-book	0.644444		Fairly important	2
Fairly important	6	0.0666667	2	0.133333																		Re-using colleagues information in your lab book (e.g. copying experiments)	0.675		Quite important	3
Slightly important	3	0.0333333	1	0.0333333																		Avoiding repeating experiments that have been done by others through easier searching	0.680556		Very important	4
Grand Total	90	1	0.85	3.4																		Retrieving information to compile reports	0.85
																						Easier organisation of data (e.g. spectroscopic)	0.863889
Re-using colleagues information in your lab book (e.g. copying experiments)	Responses	% of Total	Ranking	Score
Very important	26	0.288889	4	1.15556
Quite important	28	0.311111	3	0.933333
Fairly important	21	0.233333	2	0.466667
Slightly important	13	0.144444	1	0.144444
Not at all important	2	0.0222222	0	0
Grand Total	90	1	0.675	2.7
Allowing others to re-use information in your lab-book	Responses	% of Total	Ranking	Score
Very important	19	0.211111	4	0.844444
Quite important	33	0.366667	3	1.1
Fairly important	20	0.222222	2	0.444444
Slightly important	17	0.188889	1	0.188889
Not at all important	1	0.0111111	0	0
Grand Total	90	1	0.644444	2.57778
Avoiding repeating experiments that have been done by others through easier searching	Responses	% of Total	Ranking	Score
Very important	29	0.322222	4	1.28889
Quite important	26	0.288889	3	0.866667
Fairly important	19	0.211111	2	0.422222
Slightly important	13	0.144444	1	0.144444
Not at all important	3	0.0333333	0	0
Grand Total	90	1	0.680556	2.72222
Easier organisation of data (e.g. spectroscopic)	Responses	% of Total	Ranking	Score
Very important	50	0.555556	4	2.22222
Quite important	33	0.366667	3	1.1
Fairly important	5	0.0555556	2	0.111111
Slightly important	2	0.0222222	1	0.0222222
Grand Total	90	1	0.863889	3.45556
Other (please specify below)	Responses	% of Total	Ranking	Score
Very important	14	0.179487	4	0.717949
Quite important	5	0.0641026	3	0.192308
Fairly important	11	0.141026	2	0.282051
Slightly important	1	0.0128205	1	0.0128205
Not at all important	47	0.602564	0	0
Grand Total	78	1	0.301282	1.20513
Other (please specify below)
Allowing writing from home or desk room
Automated Safety data searching
Being able to search through lab notebook effectively
better quality of writing
Creating easily series of similar experiments (ie for reaction optimization)
Data already in an electronic format for reports
Ease of comparing different methods and results for optimisation
Easier incorporation of experimental data in databases
easy research about old methods
Easy to access from any computer for example from a web app
Handwriting is bad so pc written book is good
I like the fact it would be easier writing reports using the ELN as retrieving information would be easier.
Just being able to search a lab book!
keep information in the team
Logging appropriate directories analysis has been done.
Making copies of your own experiments e.g. during screening experiments which are all very similar
Management of projects which are worked on by more than one person.
Organisation of analytical data and attachment to each experiment
Repeating experiments that you have done yourself.
Repeating own experiments with a related yet different reactant.
Re-using own reaction information for a repeat reaction instead of writing everything out again.
Save time in the math operations (calculate mass volume %yield ...)
Speedily/auto fill out form for rerun of previous experiment
Templates will (hopefully) save me a lot of time as my enzyme assays have very few alterations between them.
The ability to select portions of text and copy these directly into other similar experiments
The idea of people not repeating experiments that have been tried before is riddled with problems. Experiments with results of 'it didn't work' are troublesome. Sometimes experiments don't work first time many famous examples exist so it is a DISADVANTAGE for other users to know what other people have not been able to get work sometimes. The devil is in the detail and sometimes the level of detai…
very important is that I can reuse experiments I have done to ensure consistency between experiments.
Grand Total

## Sheet: Section 2 - Other Questions
Section title	About your research
Estimate how much time you spend documenting information in your paper notebook per week?	Responses	% of Total
I don't keep one	13	0.144444
I use an electronic note book	3	0.0333333
>15h	3	0.0333333
0-5h	48	0.533333
5-10h	18	0.2
10-15h	5	0.0555556
Grand Total	90	1
How much time per week do you estimate you could save if you could document in an electronic lab notebook versus paper.	Responses	% of Total
Not applicable	10	0.11236
None or negative	15	0.168539
Up to 1h	17	0.191011
Up to 2h	15	0.168539
Up to 3h	1	0.011236
>3h	5	0.0561798
No idea	26	0.292135
Grand Total	89	1
Which types of analytical data do you currently store on a computer? (Select all that apply)
Chromatography	Responses	% of Total
Yes	38	0.417582
No	53	0.582418
Grand Total	91	1
Mass spectrometry	Responses	% of Total
Yes	55	0.604396
No	36	0.395604
Grand Total	91	1
NMR Spectroscopy	Responses	% of Total
Yes	65	0.714286
No	26	0.285714
Grand Total	91	1
Infrared spectrometry	Responses	% of Total
Yes	47	0.516484
No	44	0.483516
Grand Total	91	1
UV-Vis spectrometry	Responses	% of Total
Yes	31	0.340659
No	60	0.659341
Grand Total	91	1
Electrochemistry	Responses	% of Total
Yes	5	0.0549451
No	86	0.945055
Grand Total	91	1
Microscopy	Responses	% of Total
Yes	19	0.208791
No	72	0.791209
Grand Total	91	1
Crystal structures	Responses	% of Total
Yes	38	0.417582
No	53	0.582418
Grand Total	91	1
Surface analysis	Responses	% of Total
Yes	16	0.175824
No	75	0.824176
Grand Total	91	1
Other (please specify below)	Responses	% of Total
Yes	21	0.230769
No	70	0.769231
Grand Total	91	1
Other (please specify below)	Responses	% of Total
Assay data (excell format).|X-Ray xtal structures.|Protein/DNA sequence data.|Proteomics data.	1	0.0555556
BET Ramen Powder XRD TPR/O EDX TGA	1	0.0555556
Computational	1	0.0555556
CSP HPLC	1	0.0555556
Database code	1	0.0555556
digital photos	1	0.0555556
excel spreadsheet	1	0.0555556
Fluorimetry / luminescence.	1	0.0555556
gel images fluorescence spectrometry rt-PCR capillary electrophoresis.	1	0.0555556
Gels blots	1	0.0555556
Genetic Information	1	0.0555556
Graphpad prism files	1	0.0555556
Isotopic compostition	1	0.0555556
Powder X-ray diffraction |Thermal analysis	1	0.0555556
Raman Particle Size Distributions Powder Diffraction Patterns TGA/DSC/STA	1	0.0555556
Raman Spectroscopy	1	0.0555556
TGA XRD	1	0.0555556
XPS AFM white light inferometry (WLI) XRD	1	0.0555556
Grand Total	18	1
What other types of data do you store routinely on a computer. (Select all that apply)
Spreadsheets	Responses	% of Total
Yes	75	0.824176
No	16	0.175824
Grand Total	91	1
Text documents	Responses	% of Total
Yes	83	0.912088
No	8	0.0879121
Grand Total	91	1
Pdfs of journal articles	Responses	% of Total
Yes	89	0.978022
No	2	0.021978
Grand Total	91	1
Other images (e.g. scans photos)	Responses	% of Total
Yes	59	0.648352
No	32	0.351648
Grand Total	91	1
Videos	Responses	% of Total
Yes	12	0.131868
No	79	0.868132
Grand Total	91	1
Results of calculations	Responses	% of Total
Yes	54	0.593407
No	37	0.406593
Grand Total	91	1
Other (please specify)	Responses	% of Total
Yes	13	0.142857
No	78	0.857143
Grand Total	91	1
Other (please specify)	Responses	% of Total
3D drawings	1	0.0769231
3D models CAD drawings	1	0.0769231
Activity test results.	1	0.0769231
calorimetry circular dichroism and other instrumental data. Computational and docking data.	1	0.0769231
Chemdraw and computational chemistry files	1	0.0769231
COSHH Forms (as .doc).	1	0.0769231
Excel Microsoft office |word Microsoft office|chembiodraw structures	1	0.0769231
Graphics program-graphpad prism	1	0.0769231
matlab files	1	0.0769231
Molecular structures for reports	1	0.0769231
NMR spectra Chemical reaction schemes	1	0.0769231
Origin files - has become essential tool for managing project data	1	0.0769231
powerpoint presentations/posters. Scans of lab-book pages.	1	0.0769231
Grand Total	13	1
Please list any software you use to produce data you might store in an ELN?	Responses	% of Total
Accelrys products: MS DS PP||Most stats software.||AMBER GROMACS CHARMM.	1	0.0117647
ACD/labs ChemDraw Mestranova Excel Word	1	0.0117647
ACD/labs Excel Word Chemdraw	1	0.0117647
ChemDraw Excel MestReNova Fityk Specwin	1	0.0117647
Chemdraw Excel word Mestrec	1	0.0117647
ChemDraw MestraNova Word Excel Origin	1	0.0117647
chemdraw mestrenova word excel power point	1	0.0117647
Chemdraw|ACD/labs|Excel|JPEG images	1	0.0117647
ChemDraw|Excel|Word|Mestrenova|Spartan|Gaussian|	1	0.0117647
CHemdraw|Mestrec|i-NMR	1	0.0117647
chemdraw|mestrec|word	1	0.0117647
Chemdraw|Topspin|Mestrec	1	0.0117647
Chemdraw|Topspin|Word|Excel|	1	0.0117647
Excel	1	0.0117647
Excel CasaXPS Origin FEFF StoBe	1	0.0117647
Excel chemdraw mestrenova pdf documents	1	0.0117647
Excel Chemdraw PDF's.	1	0.0117647
Excel ECLab Word Chemdraw EVA(XRD software from bruker) CASAXPS WSxM (AFM software) spectrum (IR software from Perkin elmer) ACDLabs (NMR software) and gwyddion (WLI software)	1	0.0117647
Excel Origin ChemDraw Marvin Sketch ACDLabs spectrus processors Gaussian Mathematica Word csv-files vina (docking software) UCSF Chimera The GIMP (image editing software).	1	0.0117647
Excel Word Access Publisher ChemDraw MarvinSketch ACD/Labs MestReNova EndNote (to site a reference for a protocol).	1	0.0117647
Excel Word Chemdraw	2	0.0235294
excel word chemdraw ACD Origin powerpoint photoshop (TIF/JPEG of gel images)	1	0.0117647
Excel Word Chemdraw ACD/lab and SPSS	1	0.0117647
Excel Word Chemdraw ACD/Labs CIF-file powerpoint Origin Picture files (.tif)	1	0.0117647
Excel Word Chemdraw ACD/labs Matlab Gaussian	1	0.0117647
Excel Word Chemdraw ACD/labs Mestrec Agilent HPLC software Adobe reader	1	0.0117647
Excel Word chemdraw ACDlab	1	0.0117647
Excel Word Chemdraw ISISDraw Matlab Origin	1	0.0117647
Excel word Chemdraw maestro macromodel topspin iNMR PDF reader.	1	0.0117647
Excel Word Chemdraw Matlab XCalibur	1	0.0117647
Excel Word ChemDraw Mestranova NMR software Gaussian Spartan powerpoint endnote	1	0.0117647
Excel Word Chemdraw Mestrec ACD/labs spartan gaussian mercury photos	1	0.0117647
Excel Word Chemdraw Mestrec Agilent MS software	1	0.0117647
Excel Word Chemdraw Mestrec Gaussian	1	0.0117647
Excel Word Chemdraw Mestrec Gaussian Spartan DL_POLY GROMACS	1	0.0117647
Excel Word Chemdraw Mestrec Spartan	1	0.0117647
Excel Word Chemdraw Mestrec Mestrenova Pymol Schrodinger package	1	0.0117647
Excel word chemdraw PyMol Spartan	1	0.0117647
Excel Word ChemDraw SpinWorks.	1	0.0117647
excel word chemdraw topspin	1	0.0117647
Excel Word Jpeg Images Bitmap images.	1	0.0117647
Excel Word Matlab Chemdraw	1	0.0117647
Excel Word Origin	1	0.0117647
excel word pdf	1	0.0117647
Excel Word PowerPoint Chemdraw ACD/labs NMR.	1	0.0117647
Excel word powerpoint minitab ChemDraw	1	0.0117647
Excel Word Powerpoint MS Photoeditor MS Project Data thief III	1	0.0117647
Excel Word Powerpoint Photoshop MestreNova...	1	0.0117647
Excel Word SQL Minitab SPSS	1	0.0117647
Excel Word Topspin	1	0.0117647
Excel |Word |Chemdraw |Spartan |Mestrec |WinNMR	1	0.0117647
EXCEL|WORD|CHEM DRAW |ACD LABS|GUASSIAN |PLATON|MERCURY|ENCIFER|AIM 2000|WINGX|WINXD	1	0.0117647
Excel|Word|Chemdraw|Mestrec|Adobe (Pdf)|	1	0.0117647
Excel|Word|Chemdraw|Origin|TopSpin	1	0.0117647
Excel|Word|Chemdraw|Topas|Dash|Eva|Mercury|Crystals|	1	0.0117647
Excel|Word|Chemdraw|Topspin	1	0.0117647
Excel|Word|Gaussian|Mestre|Chemdraw	1	0.0117647
Excel|Word|Graphpad prism||	1	0.0117647
Excel|Word|Matlab|Gaussian|Origin|Igor|	1	0.0117647
Excel|Word|PDF|Chemdraw|Mestrec|Spartan	1	0.0117647
Excel|Word|PowerPoint	1	0.0117647
Excel|Word|Powerpoint|CasaXPS|Origin|Thermo Omnic FTIR software (.spc .spa .cvs format)|other text formats	1	0.0117647
Excel|Word|Powerpoint|ChemDraw|CasaXPS|Athena (IFEFFIT)|Mercury (CSD)|ACD/Labs	1	0.0117647
Excel|Word|Powerpoint|Chemdraw|PyMol|Bruker TOPSPIN|GraphPad Prism|Mendeley|	1	0.0117647
Gaussian Gaussview	1	0.0117647
I use origin for plotting my graphs and excel to maintain spreadsheets	1	0.0117647
Mainworkbench Excel word photoshop auto cad Origin Pro Fit	1	0.0117647
Mestrec Chemdraw	1	0.0117647
Mestrec|Excel|PE IR data|HPLC|Chemdraw|Chem 3d|Topspin|FID	1	0.0117647
Mestrec|Word|Chemdraw|Maestro|Sprout|ACD/labs|Excel	1	0.0117647
Mestrenova Excel Word Chemdraw Origin.	1	0.0117647
MestreNova|Gaussian|Spartan|ChemDraw|PerkinElmer UV/IR software|Various HPLC Software packages	1	0.0117647
N/A at this time (project doesn't start next week)	1	0.0117647
TOPSPIN Excel Word Chemdraw Mestrenova Spartan Jeol Delta.	1	0.0117647
Word Chemdraw ACD/labs Design Expert CrystalMaker	1	0.0117647
Word Chemdraw MestReNova Excel	1	0.0117647
Word ecxel chemdraw mestreNova GraFit	1	0.0117647
Word Excel Chemdraw ACD Mestrec	1	0.0117647
Word Excel Chemdraw Illustrator Powerpoint ACD/labs PDF Excalibur Systat Clarity photoshop	1	0.0117647
Word Excel ChemDraw pdf Waters MassLynx Bruker Data Analysis	1	0.0117647
word pdf excel acd chemdraw. mathlab	1	0.0117647
Word PDF Excel Chemdraw	1	0.0117647
Word |Excel |Chemdraw |Mestrenova |Gaussian |Spartan	1	0.0117647
Word|Excel|Chemdraw|Matlab|SPSS|STATA|NONMEM|Simcyp|R and Rstudio|Sigmaplot	1	0.0117647
(blank)		0
Grand Total	85	1
