# Supplementary material for: Electronic lab notebooks: can they replace paper?
Source: J Cheminform. 2017 May 24;9:31. doi: 10.1186/s13321-017-0221-3 (PMC5443717; doi:10.1186/s13321-017-0221-3)
Supplement: Supplementary file 1 — Additional file 1. A file describing how to access the focus groups and lab observations transcripts from Study D—University of Southampton Lab Practice Study (Focus Groups & Lab Observations). [file 13321_2017_221_MOESM1_ESM.zip › ElectronicSupplementaryData/DatasetE_Survey 3.xlsx]

## Sheet: Section1
Section One: About Yourself
What is your Current Position?
	Values
	Responses	% of Total
Graduate Student	59	0.634409
Early Career Researcher (PDRA)	10	0.107527
Academic Staff	21	0.225806
Other	3	0.0322581
Grand Total	93	1
What is the Area of Science you work in?
Count of What is the area of science you work in?
Row Labels	Total
Analytical chemistry	2
Biochemistry/synthetic chemistry	1
Biological Chemistry	1
Biology	2
Catalysis	1
Chemical Biology	2
chemical biology, organic synthesis, phosphorus chemistry	1
Chemical engineering	1
Chemical Engineering	1
Chemistry	48
Chemistry Chemical Biology	1
Chemistry - Mainly Organic, Flow Chemistry and UV chemistry	1
Chemistry (analytical) towards chemical engineering and organic pharmaceuticals	1
Chemistry (polymers)	1
Chemistry, Biology	1
Chemistry, catalysis, reaction engineering.	1
Chemistry, Chemical Biology	1
Chemistry, enzyme kinetics	1
Chemistry. Mostly organic synthetic chemistry.	1
Formulation science with a side of polymer chemistry.	1
IT Support services for all academics	1
Medicinal Chemistry	1
Medicinal Cehmistry	1
Medicinal Chemistry	4
Medicinal Chemsitry	1
Molecular Biology, Biochemistry, Medicinal chemistry	1
Organic Chemistry	6
Organic Chemistry - Methodology	1
Pharmacoepidemiology	1
Pharmacometrics	1
pharmacy	1
Physical Chemistry	1
surface science/chemistry	1
synthetic chemistry	1
Synthetic Organic Chemistry	1
Grand Total	93
With What Institution are you Affiliated?
	Values
Row Labels	Count of With what institution are you affiliated?	Count of With what institution are you affiliated?2
Bangor University	2	0.0215054
Cardiff University	7	0.0752688
Imperial College London	5	0.0537634
Queen Mary University of London	7	0.0752688
University College London	6	0.0645161
University of Bristol	9	0.0967742
University of East Anglia	4	0.0430108
University of Huddersfield	2	0.0215054
University of Leeds	9	0.0967742
University of Leicester	6	0.0645161
University of Manchester	6	0.0645161
University of Southampton	10	0.107527
University of St Andrews	7	0.0752688
University of Strathclyde	6	0.0645161
University of York	2	0.0215054
Queens University Belfast	5	0.0537634
Grand Total	93	1
What Operating System does your primary Computer Use?
	Values
	Responses	% of Total
Linux	1	0.0107527
Mac OS	18	0.193548
Windows	74	0.795699
Grand Total	93	1
What was your main interest in signing up for the iLabber pilot?
	Values
Row Labels	Count of What was your main interest in an ELNwhen signing up for the iLabber pilot?	Count of What was your main interest in an ELNwhen signing up for the iLabber pilot?2
Better ability to collaborate and share information	4	0.0430108
Improved ability to search and re-use documented information	24	0.258065
Improved access to research data and project management	21	0.225806
Improved quality of record keeping	22	0.236559
Other (please specify)	2	0.0215054
Saving time over the paper notebook process	20	0.215054
Grand Total	93	1
Which Statement best describes you usage of iLabber during the pilot period
	Values
Row Labels	Count of Which statement best describes your usage of iLabber during the pilot period?	Count of Which statement best describes your usage of iLabber during the pilot period?2
Used it for some or all of the pilot period	64	0.688172
Didn't use it	29	0.311828
Grand Total	93	1

## Sheet: Section2 All
Section2 Your iLabber Experience
Why did you stop using the pilot software?
	Values
	Responses	% of Total
Because pilot was coming to an end and was not certain if I would be able to use iLabber afterwards	4	0.0430108
Because still had to complete experiments in paper notebook	4	0.0430108
Did not have time to investigate it further	4	0.0430108
Found it too difficult to use	6	0.0645161
Had seen enough to make a decision	2	0.0215054
No easy access to appropriate hardware in the lab	3	0.0322581
Other (please specify)	7	0.0752688
(blank)	63	0.677419
Grand Total	93	1
Please rank the which of the following you value most in an ELN in general
	Values
Ease of Use	Responses	% of Total	Ranking	Score
a Very important	25	0.833333	4	3.33333
b Quite important	4	0.133333	3	0.4
c Fairly important	1	0.0333333	2	0.0666667
(blank)		0
Grand Total	30	1	0.95	3.8
	Values
Saving time over the paper notebook process	Responses	% of Total	Ranking	Score
a Very important	15	0.5	4	2
b Quite important	11	0.366667	3	1.1
c Fairly important	1	0.0333333	2	0.0666667
d Slightly important	2	0.0666667	1	0.0666667
e Not at all important	1	0.0333333	0	0
(blank)		0
Grand Total	30	1	0.808333	3.23333
	Values
Improved Ability to search and re-use documented information	Responses	% of Total	Ranking	Score
a Very important	19	0.633333	4	2.53333
b Quite important	8	0.266667	3	0.8
c Fairly important	3	0.1	2	0.2
(blank)		0
Grand Total	30	1	0.883333	3.53333
	Values
Associated data easily accessible as linked through ELN	Responses	% of Total	Ranking	Score
a Very important	9	0.3	4	1.2
b Quite important	14	0.466667	3	1.4
c Fairly important	4	0.133333	2	0.266667
d Slightly important	2	0.0666667	1	0.0666667
e Not at all important	1	0.0333333	0	0
(blank)		0
Grand Total	30	1	0.733333	2.93333
	Values
Range of Data Types it Can handle	Responses	& of Total	Ranking	Score
a Very important	12	0.4	4	1.6
b Quite important	7	0.233333	3	0.7
c Fairly important	5	0.166667	2	0.333333
d Slightly important	3	0.1	1	0.1
e Not at all important	3	0.1	0	0
(blank)		0
Grand Total	30	1	0.683333	2.73333
	Values
Better Inclusion of Safety Data	Responses	% of Total	Ranking	Score
a Very important	7	0.233333	4	0.933333
b Quite important	11	0.366667	3	1.1
c Fairly important	7	0.233333	2	0.466667
d Slightly important	4	0.133333	1	0.133333
e not at all important	1	0.0333333	0	0
(blank)		0
Grand Total	30	1	0.658333	2.63333
	Values
Accessibility from a wide range of devices/locations	Responses	% of Total	Ranking	Score
a Very important	10	0.333333	4	1.33333
b Quite important	10	0.333333	3	1
c Fairly important	7	0.233333	2	0.466667
d Slightly important	2	0.0666667	1	0.0666667
e Not at all important	1	0.0333333	0	0
(blank)		0
Grand Total	30	1	0.716667	2.86667
	Values
Ability to export data in an open format	Responses	% of Total	Ranking	Score
a Very important	6	0.2	4	0.8
b Quite important	13	0.433333	3	1.3
c Fairly important	7	0.233333	2	0.466667
d Slightly important	3	0.1	1	0.1
e Not at all important	1	0.0333333	0	0
(blank)		0
Grand Total	30	1	0.666667	2.66667
	Values
Better Ability to collaborate and share information	Responses	% of Total	Ranking	Score
a Very important	5	0.166667	4	0.666667
b Quite important	11	0.366667	3	1.1
c Fairly important	7	0.233333	2	0.466667
d Slightly important	6	0.2	1	0.2
e Not at all important	1	0.0333333	0	0
(blank)		0
Grand Total	30	1	0.608333	2.43333
	Values
Improved Group/Project Management	Responses	% of Total	Ranking	Score
a Very important	8	0.266667	4	1.06667
b Quite important	5	0.166667	3	0.5
c Fairly important	7	0.233333	2	0.466667
d Slightly important	7	0.233333	1	0.233333
e Not at all important	2	0.0666667	0	0
N/A	1	0.0333333
(blank)		0
Grand Total	30	1	0.566667	2.26667
	Values
Better Protection of IP	Responses	% of Total	Ranking	Score
a Very important	4	0.133333	4	0.533333
b Quite important	4	0.133333	3	0.4
c Fairly important	10	0.333333	2	0.666667
d Slightly important	7	0.233333	1	0.233333
e Not at all important	4	0.133333	0	0
N/A	1	0.0333333
(blank)		0
Grand Total	30	1	0.458333	1.83333
	Values
Secure Automatic Backup of Data	Responses	% of Total	Ranking	Score
a Very important	14	0.466667	4	1.86667
b Quite important	10	0.333333	3	1
c Fairly important	2	0.0666667	2	0.133333
d Slightly important	3	0.1	1	0.1
N/A	1	0.0333333
(blank)		0
Grand Total	30	1	0.775	3.1
	Values
Quality of Support	Responses	% of Total	Ranking	Score
a Very important	9	0.3	4	1.2
b Quite important	7	0.233333	3	0.7
c Fairly important	7	0.233333	2	0.466667
d Not at all important	2	0.0666667	1	0.0666667
d Slightly important	2	0.0666667	0	0
N/A	3	0.1
(blank)		0
Grand Total	30	1	0.608333	2.43333
	Values
Low Cost	Responses	% of Total	Ranking	Score
a Very important	14	0.466667	4	1.86667
b Quite important	4	0.133333	3	0.4
c Fairly important	3	0.1	2	0.2
d Slightly important	6	0.2	1	0.2
N/A	3	0.1
(blank)		0
Grand Total	30	1	0.666667	2.66667
	Values
Performance of the system	Responses	% of Total	Ranking	Score
a Very important	21	0.7	4	2.8
b Quite important	3	0.1	3	0.3
c Fairly important	5	0.166667	2	0.333333
d Slightly important	1	0.0333333	1	0.0333333
(blank)		0
Grand Total	30	1	0.866667	3.46667
Please rank which of the following you value most in an ELN in general
Category	Score
Ease of Use	0.95
Improved Ability to search and re-use documented information	0.883333
Performance of the system	0.866667
Saving time over the paper notebook process	0.808333
Secure Automatic Backup of Data	0.775
Associated data easily accessible as linked through ELN	0.733333
Accessibility from a wide range of devices/locations	0.716667
Range of Data Types it Can handle	0.683333
Ability to export data in an open format	0.666667
Low Cost	0.666667
Better Inclusion of Safety Data	0.658333
Better Ability to collaborate and share information	0.608333
Improved Group/Project Management	0.566667
Better Protection of IP	0.458333
Comments on why didn't use it at all:
Difficult to set up for typical use (too many options etc). Most of group did not want to change from current system (cambridgesoft) for such a limited period
Its inadequate - no access to lab book without and internet connection is ridiculous
The ELN did not run correctly on my 64-bit mounted windows. I had tried all the suggested drawing editors but unfortunately none of these worked and the IT support could not solve this difficulty during the trial
I had real problems accessing the software, particular problems logging in, this could be a consequence of the Cardiff University network, but was just taking up too much time to get it sorted. I regularly use other internet systems, for publishing etc, and these do seem to work easily on my computer.
There were isuues with my password and I lost interest after three attempts.
ELN was very slow to work and still had to complete paper notes to then sit and transfer. Would of continued if there were options for tablet notebook for use in lab.
iLabber would not work with the version of ChemDraw that I was using.
Please tell us if:
	Values
The pilot has positively changed your mind about ELNs	Responses	% of Total
No	26	26
Yes	3	3
(blank)
Grand Total	29	29
	Values
You would be interested in participating in other ELN trials	Responses	% of Total
No	15	15
Yes	14	14
(blank)
Grand Total	29	29
	Values
You would be interested in participating in a more focussed trial of iLabber in the correct lab environment	Responses	% of Total
No	12	12
Yes	17	17
(blank)
Grand Total	29	29
	Values
You would want to use an ELN in the future costs aside	Responses	% of Total
No	11	11
Yes	18	18
(blank)
Grand Total	29	29
	Values
How do you believe an ELN should be funded	Responses	% of Total
By research funding bodies	7	0.233333
By the department	4	0.133333
By the lab	3	0.1
By the university	15	0.5
Other (please specify)	1	0.0333333
(blank)		0
Grand Total	30	1
	Values
How do you believe an ELN should be suported and maintained?	Responses	% of Total
Departments deploy and manage the ELN with their own IT resources	11	0.366667
Have option to sign up to a UK provider of ELNs and have ELNs managed remotely (cloud ELN)	7	0.233333
Universities deploy and manage the ELN with their own IT resources	12	0.4
(blank)		0
Grand Total	30	1

## Sheet: Section 3 all
Section 3 Using iLabber for your Research
All responses
Did you use iLabber:
	Values
Row Labels	Responses	% of Total
Stopped using it	33	0.52381
Throughout	30	0.47619
(blank)		0
Grand Total	63	1
Of those who stopped using it, why did you stop using the pilot software?
	Values
Row Labels	Rseponses	% of Total
Because the pilot was coming to an end and you were not certain if you could use iLabber afterwards	1	0.030303
Because you still had to complete experiments in a paper notebook	8	0.242424
Other (please specify)	4	0.121212
There was no easy access to appropriate hardware in the lab	4	0.121212
You did not have time to investigate it further	1	0.030303
You found it too difficult to use	7	0.212121
You had seen enough to make a decision	7	0.212121
You prefer another ELN (please specify)	1	0.030303
Grand Total	33	1
Other reasons:
Security concerns, slow updating and atrocious reliability
Constant crashing issues with chemdraw on Windows 7 64 bit that were never resolved
No hardware in lab AND still had to use paper lab book
i used the software extremely briefly to have a look at the functionality and useability. I am not currently engaged in experimental work on a regular basis.
Count of Computers/Laptops are allowed in the lab	Column Labels
	No	Yes	Grand Total
Total	52	41	93
Count of Computers/Laptops are allowed in the lab but cannot be removed from the lab	Column Labels
	No	Yes	Grand Total
Total	86	7	93
Count of Computers/Laptops are not allowed in the lab	Column Labels
	No	Yes	Grand Total
Total	81	12	93
Count of Internet is accessible in the lab	Column Labels
	No	Yes	Grand Total
Total	49	44	93
Count of Portable devices are allowed in the lab	Column Labels
	No	Yes	Grand Total
Total	55	38	93
Count of There is enough working space in your lab for a computer/laptop	Column Labels
	No	Yes	Grand Total
Total	55	38	93
Which of these time saving features of iLabber worked best for you?
	Values
Retrieving information to compile reports	Responses	% of Total	Ranking	Score
1 Excellent time saver	8	0.148148	5	0.740741
2 Some time saving	29	0.537037	4	2.14815
3 No time saved or lost	13	0.240741	3	0.722222
4 Time consuming	2	0.037037	2	0.0740741
5 Total time waster	2	0.037037	1	0.037037
Grand Total	54	1	0.744444	3.72222
	Values
Re-using information (e.g. copying experiments	Responses	% of Total	Ranking
1 Excellent time saver	35	0.614035	5	3.07018
2 Some time saving	14	0.245614	4	0.982456
3 No time saved or lost	4	0.0701754	3	0.210526
4 Time consuming	3	0.0526316	2	0.105263
5 Total time waster	1	0.0175439	1	0.0175439
Grand Total	57	1	0.877193	4.38596
	Values
Self Explanitory user interface	Responses	% of Total	Ranking
1 Excellent time saver	6	0.113208	5	0.566038
2 Some time saving	15	0.283019	4	1.13208
3 No time saved or lost	17	0.320755	3	0.962264
4 Time consuming	13	0.245283	2	0.490566
5 Total time waster	2	0.0377358	1	0.0377358
Grand Total	53	1	0.637736	3.18868
	Values
Easier organisation of data	Responses	% of Total	Ranking
1 Excellent time saver	12	0.226415	5	1.13208
2 Some time saving	24	0.45283	4	1.81132
3 No time saved or lost	10	0.188679	3	0.566038
4 Time consuming	6	0.113208	2	0.226415
5 Total time waster	1	0.0188679	1	0.0188679
Grand Total	53	1	0.750943	3.75472
	Values
Sharing Information	Responses	% of Total	Ranking
1 Excellent time saver	9	0.204545	5	1.02273
2 Some time saving	12	0.272727	4	1.09091
3 No time saved or lost	21	0.477273	3	1.43182
4 Time consuming	1	0.0227273	2	0.0454545
5 Total time waster	1	0.0227273	1	0.0227273
Grand Total	44	1	0.722727	3.61364
Retrieving Information to compile reports	0.744444
Re-using information	0.877193
Self-explanitory user interface	0.637736
Easier organisation of data	0.750943
Sharing information	0.722727
Please specify what was the most time consuming during your use of iLabber
Finding the reagents in the data base (or not finding them and have to draw them)
Signing off the final report.
Understanding how to use the interface, it is not intuitive at all. The fact that you can use a citation software such as EDnote to integrate citation is a huge withdraw.
Adding my own COSHH data
Putting in safety data
I found it difficult to get used to using iLabber. I was not quite as intuitive as I would expect. Also everytime I copied an experiment the formatting of font and size would change, even though I had set the default, this was time consuming as I had to keep changing it manually. Furthermore when I copied a Chemdraw file into a word document for my weekly reportthe stlye would change, even if I h…
Accessing my team's entries.
trying to find reagents in the reagents table (there was no common way for naming reagents)
Setting up a template and inputting tables.
Moving the computer equipment into the lab.
Creating a new personal workflow for integrating iLabber with my daily life which also seemed to be contstantly evolving and iLabber templates to match this.
Sometimes the program would lock up and not allow changes to currently active experiments. The program sometimes didn't update experiments from the cloud e.g. when moving from the office to home.
getting it to start (sometimes needed to restart couple of times)
Transfering pictures (such as gels) from different machines to put on ilabber, not really an ilabber problem, more our setup.
Although it was loading it up everytime you want to use it. Sometime could take a few minutes and sometimes I could not open certain experiments.
The search function for reagents would always be wrong, you search for pyridine.. and every other analogue would come up. So ended up having to be manually drawn
drawing the reaction schematics on chemdraw
Every reagent needs to be draw one by one, resulting in time wasting
As i partially describbed it in the previous section it was:
- TLC drawing. TLC are obviously longer to draw using the chemdraw template than hand drawing on paper copy but i can't think how to improve it. (using numeric picture and add the file in the report as an picture/object?)
- the chemical reaction scheme. Adding reactant, reagent and product one by one is quite annoying. It could be have been very nice to be able to copy/paste the full reaction scheme from chemdraw/Marvin sktech to ilaber.
- Storage of data by importing file one by one was quite long (a drag-in process could be nice if possible). But at least as soon as they are stored, it is much easier to retrieve it than opening a folder (electronically or paper) and search for the data.
Drawing the molecules
Setting up the templates for experiments, but once these were complete the process was fast and painless.
Tables are impossible to easily make using iLabber - when I copied and pasted tables from Word, they looked ok at first but when I reopened the experiment their formatting had changed. There is also no way of adding in axtra columns or rows to tables copied from Word, meaning I had to spend time going back to Word to edit the table.
Typing up and recording pictoral diagrams.
Adding reagents. Database has so few and individual addition using Chemdraw time consuming.
Getting used to online notebook. But after getting used to it, it is superb.
Printing
Reaction schemes, searching data base
getting used to it and getting set up.
Setup and getting it to work with Chemdraw
Trying to input reagents was time consuming: Database did not ever work for me and drawing individual structures took time as the interface was slow. Difficulties were encountered with wanting to draw a reagent but use it as a solution.
Data saving/retrieval.
Drawing reaction schemes which takes 3 seconds by hand became a very laborious task to draw and import into the program
N/A
The program could be slow at times. The interface is a bit clunky.
Getting used to user interface
Nothing.
Drawing structures, typing the experimental details.
Repeated problems in accessing software
Rewriting expt in paper lab book.
Importing data from a variety of sources into new boxes
v
Actually getting the software to run and work. Not a great program, and not very communicative to other software
Attempting to submit any data at all to the program. Esspecially trying to persuade it to actually show simple chemical drawings.
Learning to use a new system, that was not available in the lab, whilst maintaining the use of paper lab books.
passing all my data to ilabber
Getting the program to work properly. It constantly crushed and had to re-do everything.
Finding reactants in the appropriate boxes as it was difficult to search for known compounds with different names (eg TEA, triethylamine, a CAS no search would be much easier)
Getting used to the software and trying to ensure compatability among MAC / PC and users
The tool sometimes was a bit time consuming on picking what types of sections you wanted to include, and moving them around to the order you wanted. Additionally, saving things was a bit slow - although this was faster with the desktop application (vs. the internet one).
Learning how to put a document together. Interface wasn't straight forward to begin with.
Due to paper lab books and data file already saved for work i was copying experiements twices and this seemed time consuming. iLabber is a great concept although once you have organised youself with paper lab books its very hard to convert to electronuice especially when you dont have a portable computer device of your own to carry around the lab
creating experiments and checking that the calculated values were correct
Retrieving data from other software...
TO have to write things in double or triple
sometimes loading the experiments from the central iLabber websitr
setting up of new experiments. Entering data. Generally using the software - slow and clunky.
Entering the reaction.
The need to type out information (masses, methods and results) instead of writing directly into a lab book.
Trying to access my students data
The software to load on the laptop as it continuously crashed (tried on two different Macbooks with 2 different OSX)
Lack of any initial templates for my line of work, computational chemistry
Did the following impact on your use of the ELN?
Difficulty of Needing to enter data in both lab and write up area
	Values
Row Labels	Count	% of total	Ranking	Score
1.Not at all	7	0.132075	1	0.132075
2.Very little	4	0.0754717	2	0.150943
3.To some extend	21	0.396226	3	1.18868
4.Very	21	0.396226	4	1.58491
Grand Total	53	1	0	0
			0.764151	3.0566
Difficulty of easily capturing some types of information into an ELN
	Values
Row Labels	Count of To some extend	Count of To some extend2	Ranking
1.Not at all	3	0.05	1	0.05
2. Very little	10	0.166667	2	0.333333
3.To some extend	24	0.4	3	1.2
4.Very	16	0.266667	4	1.06667
5.Not applicable	7	0.116667	0	0
Grand Total	60	1	0.6625	2.65
Data tied into particular commercial package
	Values
Row Labels	Count of Very	Count of Very2	Ranking	Score
1.Not at all	5	0.0833333	1	0.0833333
2.Very little	10	0.166667	2	0.333333
3.To some extend	18	0.3	3	0.9
4.Very	10	0.166667	4	0.666667
5.Not applicable	17	0.283333	0	0
Grand Total	60	1	0.495833	1.98333
Too much trouble to log onto a system for minor entries
	Values
Row Labels	Count of Very little	Count of Very little2	Ranking	Score
1.Not at all	8	0.133333	1	0.133333
2.Very little	7	0.116667	2	0.233333
3.To some extend	22	0.366667	3	1.1
4.Very	17	0.283333	4	1.13333
5.Not applicable	6	0.1	0	0
Grand Total	60	1	0.65	2.6
Additional training
	Values
Row Labels	Count of Very little	Count of Very little2	Ranking	Score
1.Not at all	9	0.15	1	0.15
2.Very little	19	0.316667	2	0.633333
3.To some extend	18	0.3	3	0.9
4.Very	6	0.1	4	0.4
5.Not applicable	8	0.133333	0	0
Grand Total	60	1	0.520833	2.08333

## Sheet: 3.14
	Types of Data Stored in iLabber
Chromatography	Native format			PDF			Link			Wasn't able to			Didn't want to
	Row Labels	Total		Row Labels	Total		Row Labels	Total		Row Labels	Total		Row Labels	Total
	No	60		No	45		No	60		No	60		No	57
	Yes	3		Yes	18		Yes	3		Yes	3		Yes	6
	Grand Total	63		Grand Total	63		Grand Total	63		Grand Total	63		Grand Total	63
Mass Spec	Native Format			PDF			Link			Wasn't able to			Didn't want to
	Row Labels	Total		Row Labels	Total		Row Labels	Total		Row Labels	Total		Row Labels	Total
	No	59		No	47		No	61		No	54		No	57
	Yes	4		Yes	16		Yes	2		Yes	9		Yes	6
	Grand Total	63		Grand Total	63		Grand Total	63		Grand Total	63		Grand Total	63
NMR	Native format			PDF			Link			Wasn't able to			Didn’t want to
	Row Labels	Total		Row Labels	Total		Row Labels	Total		Row Labels	Total		Row Labels	Total
	No	55		No	37		No	57		No	61		No	60
	Yes	8		Yes	26		Yes	6		Yes	2		Yes	3
	Grand Total	63		Grand Total	63		Grand Total	63		Grand Total	63		Grand Total	63
Single Xtal XDR	Native Format			PDF			Link			Wasn't Able to			Didn't want to
	Row Labels	Total		Row Labels	Total		Row Labels	Total		Row Labels	Total		Row Labels	Total
	No	61		No	62		No	63		No	63		No	61
	Yes	2		Yes	1		Grand Total	63		Grand Total	63		Yes	2
	Grand Total	63		Grand Total	63								Grand Total	63
Powder XRD	Native Format			PDF			Link			Wasn't able to			Didn't want to
	Row Labels	Total		Row Labels	Total		Row Labels	Total		Row Labels	Total		Row Labels	Total
	No	61		No	62		No	63		No	63		No	60
	Yes	2		Yes	1		Grand Total	63		Grand Total	63		Yes	3
	Grand Total	63		Grand Total	63								Grand Total	63
IR	Native Format			PDF			Link			Wasn't able to			Didn't want to
	Row Labels	Total		Row Labels	Total		Row Labels	Total		Row Labels	Total		Row Labels	Total
	No	58		No	51		No	61		No	59		No	56
	Yes	5		Yes	12		Yes	2		Yes	4		Yes	7
	Grand Total	63		Grand Total	63		Grand Total	63		Grand Total	63		Grand Total	63
UV vis	Native Format			PDF			Link			Wasn't able to			Didn't want to
	Row Labels	Total		Row Labels	Total		Row Labels	Total		Row Labels	Total		Row Labels	Total
	No	62		No	54		No	59		No	62		No	61
	Yes	1		Yes	9		Yes	4		Yes	1		Yes	2
	Grand Total	63		Grand Total	63		Grand Total	63		Grand Total	63		Grand Total	63
EChem	Native Format			PDF			Link			Wasn't able to			Didn't want to
	Row Labels	Total		Row Labels	Total		Row Labels	Total		Row Labels	Total		Row Labels	Total
	No	63		No	62		No	63		No	63		No	61
	Grand Total	63		Yes	1		Grand Total	63		Grand Total	63		Yes	2
				Grand Total	63								Grand Total	63
Surface Analysis	Native Format			PDF			Link			Wasn't able to			Didn't want to
	Row Labels	Total		Row Labels	Total		Row Labels	Total		Row Labels	Total		Row Labels	Total
	No	61		No	62		No	63		No	63		No	62
	Yes	2		Yes	1		Grand Total	63		Grand Total	63		Yes	1
	Grand Total	63		Grand Total	63								Grand Total	63
Microscopy	Native Format			PDF			Link			Wasn't able to			Didn't want to
	Row Labels	Total		Row Labels	Total		Row Labels	Total		Row Labels	Total		Row Labels	Total
	No	61		No	61		No	62		No	63		No	61
	Yes	2		Yes	2		Yes	1		Grand Total	63		Yes	2
	Grand Total	63		Grand Total	63		Grand Total	63					Grand Total	63
Spreadsheets	Native Format			PDF			Link			Wasn't able to			Didn't want to
	Row Labels	Total		Row Labels	Total		Row Labels	Total		Row Labels	Total		Row Labels	Total
	No	29		No	60		No	59		No	62		No	63
	Yes	34		Yes	3		Yes	4		Yes	1		Grand Total	63
	Grand Total	63		Grand Total	63		Grand Total	63		Grand Total	63
Text documents	Native Format			PDF			Link			Wasn't able to			Didn't want to
	Row Labels	Total		Row Labels	Total		Row Labels	Total		Row Labels	Total		Row Labels	Total
	No	32		No	57		No	57		No	62		No	61
	Yes	31		Yes	6		Yes	6		Yes	1		Yes	2
	Grand Total	63		Grand Total	63		Grand Total	63		Grand Total	63		Grand Total	63
PDF's	Native Format			PDF			Link			Wasn't able to			Didn't want to
	Row Labels	Total		Row Labels	Total		Row Labels	Total		Row Labels	Total		Row Labels	Total
	No	39		No	39		No	60		No	62		No	39
	Yes	24		Yes	24		Yes	3		Yes	1		Yes	24
	Grand Total	63		Grand Total	63		Grand Total	63		Grand Total	63		Grand Total	63
Images	Native format			PDF			Link			Wasn't able to			Didn’t want to
	Row Labels	Total		Row Labels	Total		Row Labels	Total		Row Labels	Total		Row Labels	Total
	No	40		No	56		No	61		No	62		No	61
	Yes	23		Yes	7		Yes	2		Yes	1		Yes	2
	Grand Total	63		Grand Total	63		Grand Total	63		Grand Total	63		Grand Total	63
Videos	Native format			PDF			Link			Wasn't able to			Didn't want to
	Row Labels	Total		Row Labels	Total		Row Labels	Total		Row Labels	Total		Row Labels	Total
	No	62		No	63		No	63		No	62		No	60
	Yes	1		Grand Total	63		Grand Total	63		Yes	1		Yes	3
	Grand Total	63								Grand Total	63		Grand Total	63
Results of Calculations	Native Format			PDF			Link			Wasn't able to			Didn't want to
	Row Labels	Total		Row Labels	Total		Row Labels	Total		Row Labels	Total		Row Labels	Total
	No	39		No	61		No	60		No	62		No	62
	Yes	24		Yes	2		Yes	3		Yes	1		Yes	1
	Grand Total	63		Grand Total	63		Grand Total	63		Grand Total	63		Grand Total	63

## Sheet: 3.16 onwards
Summarising your experience of Ilabber, please tell us if:				Please rank which of the following you value most in using an ELN
										Ease of Use	Accessibility from a wide range of devices	Range of Data types it can handle	Export data in an open format	Saving time over paper notebook	Improved ability to search and re-use documented information	Improved quality of record keeping	Associated data easily accessible as linked through ELN	Easier inclusion of safety data	Better Ability to collaborate and share data	Easier avoidance of costly experimental repeatitions	Improved group/project management	Better protection of IP	Secure automatic backup of data	Quality of support	Low cost	Performance of the system (e.g. response time)
On the whole it was a positive experience:				Ease of use:					Very Important	0.693548	0.442623	0.557377	0.451613	0.639344	0.622951	0.57377	0.47541	0.409836	0.271186	0.186441	0.20339	0.169492	0.564516	0.3	0.40678	0.639344
	Values				Values				Quite Important	0.193548	0.344262	0.229508	0.274194	0.213115	0.311475	0.295082	0.327869	0.278689	0.338983	0.288136	0.40678	0.271186	0.241935	0.466667	0.305085	0.262295
Row Labels	Count	% of total		Row Labels	Count	% of Total	Ranking	Score	Fairly Important	0.112903	0.147541	0.163934	0.193548	0.0819672	0.0491803	0.114754	0.147541	0.213115	0.288136	0.372881	0.271186	0.322034	0.145161	0.183333	0.135593	0.0819672
No	20	0.3125		1.Very important	43	0.693548	4	2.77419	Slightly Important	0	0.0655738	0.0327869	0.0645161	0.0491803	0.0163934	0.0163934	0.0491803	0.0819672	0.0847458	0.0847458	0.101695	0.186441	0.0322581	0.0333333	0.0847458	0.0163934
Yes	44	0.6875		2.Quite important	12	0.193548	3	0.580645	Not at all Important	0	0	0.0163934	0.016129	0.0163934	0	0	0	0.0163934	0.0169492	0.0677966	0.0169492	0.0508475	0.016129	0.0166667	0.0677966	0
Grand Total	64	1		3.Fairly important	7	0.112903	2	0.225806
				Grand Total	62	1	0.895161	3.58065
The pilot has positively changed your mind about ELNS
	Values			Accessiblity form a wide range of devices/locations
Row Labels	Count	% of total			Values
No	23	0.359375		Row Labels	Count	% of Total
Yes	41	0.640625		1.Very important	27	0.442623	4	1.77049
Grand Total	64	1		2.Quite important	21	0.344262	3	1.03279
				3.Fairly important	9	0.147541	2	0.295082
You would carry on using iLabber				4.Slightly important	4	0.0655738	1	0.0655738
	Values			Grand Total	61	1	0.790984	3.16393
Row Labels	Count	% of total
No	32	0.5		Range of Data types it can handle
Yes	32	0.5			Values
Grand Total	64	1		Row Labels	Count	% of total
				1.Very important	34	0.557377	4	2.22951
You would carry on using an ELN				2.Quite important	14	0.229508	2	0.459016
	Values			3.Fairly important	10	0.163934	1	0.163934
Row Labels	Count	% of total		4.Slightly important	2	0.0327869	0	0
No	18	0.28125		5.Not at all important	1	0.0163934	0.713115	2.85246
Yes	46	0.71875		Grand Total	61	1
Grand Total	64	1		Export data in an open format
					Values
You would be interested in other ELN trials				Row Labels	Count	% of total
	Values			1.Very important	28	0.451613	4	1.80645
Row Labels	Count	% of total		2.Quite important	17	0.274194	3	0.822581
No	21	0.328125		3.Fairly important	12	0.193548	2	0.387097
Yes	43	0.671875		4.Slightly important	4	0.0645161	1	0.0645161
Grand Total	64	1		5.Not at all important	1	0.016129	0	0
				Grand Total	62	1	0.770161	3.08065
You would be interested in a more focussed trial of iLabber
	Values			Saving time over paper notebook
Row Labels	Count	% of total			Values
No	32	0.5		Row Labels	Count of Saving time over the paper notebook process	Count of Saving time over the paper notebook process2
Yes	32	0.5		1. Very important	39	0.639344
Grand Total	64	1		2. Quite important	13	0.213115
				3.Fairly important	5	0.0819672
How do you believe an ELN should be funded?				4.Slightly important	3	0.0491803
	Values			5.Not at all important	1	0.0163934
Row Labels	Count	% of total		Grand Total	61	1
By individuals	1	0.015625
By research funding bodies	22	0.34375		Improved ability to search and re-use documented information
By the department	10	0.15625			Values
By the lab	4	0.0625		Row Labels	Count of Improved ability to search and re-use documented information	Count of Improved ability to search and re-use documented information2
By the university	26	0.40625		1. Very important	38	0.622951
Other (please specify)	1	0.015625	Open source software by donation	2.Quite important	19	0.311475
Grand Total	64	1		3.Fairly important	3	0.0491803
				4.Slightly important	1	0.0163934
How do you believe an ELN should be supported and maintained?				Grand Total	61	1
	Values
Row Labels	Count	% of total		Improved quality of record keeping
Departments deploy and manage the ELN with their own IT resources	17	0.265625			Values
Have option to sign up to a UK provider of ELNs and have ELNs managed remotely (cloud ELN)	24	0.375		Row Labels	Count of Improved quality of record keeping	Count of Improved quality of record keeping2
Other (please specify)	3	0.046875	Groups manage and combine/collaborate at own discretion for security reasons.	1.Very important	35	0.57377
Universities deploy and manage the ELN with their own IT resources	20	0.3125	I think a combination of University-level and Department-level may be the most appropriate. Departments know the subject matter much better, and should be choosing and doing the application level support. University-level support for data integration and curation to satisfy the EPSRC framework requirements is almost essential.	2.Quite important	18	0.295082
Grand Total	64	1	Outside support would be good in collaboration with the department to tailor the software to our needs.	3.Fairly important	7	0.114754
				4.Slightly important	1	0.0163934
				Grand Total	61	1
				Associated data easily accessible as linked through ELN
					Values
				Row Labels	Count of Associated data easily accessible as linked through ELN	Count of Associated data easily accessible as linked through ELN2
				1.Very important	29	0.47541
				2.Quite important	20	0.327869
				3.Fairly important	9	0.147541
				4.Slightly important	3	0.0491803
				Grand Total	61	1
				Easier inclusion of safety data
					Values
				Row Labels	Count of Easier inclusion of safety data	Count of Easier inclusion of safety data2
				1.Very important	25	0.409836
				2.Quite important	17	0.278689
				3.Fairly important	13	0.213115
				4.Slightly important	5	0.0819672
				5.Not at all important	1	0.0163934
				Grand Total	61	1
				Better Ability to collaborate and share data
					Values
				Row Labels	Count of Better ability to collaborate and share information	Count of Better ability to collaborate and share information2
				1.Very important	16	0.271186
				2.Quite important	20	0.338983
				3.Fairly important	17	0.288136
				4.Slightly important	5	0.0847458
				5.Not at all important	1	0.0169492
				Grand Total	59	1
				Easier avoidance of costly experimental repeatitions
					Values
				Row Labels	Count of Easier avoidance of costly experiment repetitions	Count of Easier avoidance of costly experiment repetitions2
				1.Very important	11	0.186441
				2.Quite important	17	0.288136
				3.Fairly important	22	0.372881
				4.Slightly important	5	0.0847458
				5.Not at all important	4	0.0677966
				Grand Total	59	1
				Improved group/project management
					Values
				Row Labels	Count of Improved group / project management	Count of Improved group / project management2
				1.Very important	12	0.20339
				2.Quite important	24	0.40678
				3.Fairly important	16	0.271186
				4.Slightly important	6	0.101695
				5.Not at all important	1	0.0169492
				Grand Total	59	1
				Better protection of IP
					Values
				Row Labels	Count of Better protection of IP	Count of Better protection of IP2
				1.Very important	10	0.169492
				2.Quite important	16	0.271186
				3.Fairly important	19	0.322034
				4.Slightly important	11	0.186441
				5.Not at all important	3	0.0508475
				Grand Total	59	1
				Secure automatic backup of data
					Values
				Row Labels	Count of Secure automatic back-up of data	Count of Secure automatic back-up of data2
				1.Very important	35	0.564516
				2.Quite important	15	0.241935
				3.Fairly important	9	0.145161
				4.Slightly important	2	0.0322581
				5.Not at all important	1	0.016129
				Grand Total	62	1
				Quality of support
					Values
				Row Labels	Count of Quality of support	Count of Quality of support2
				1.Very important	18	0.3
				2.Quite important	28	0.466667
				3.Fairly important	11	0.183333
				4.Slightly important	2	0.0333333
				5.Not at all important	1	0.0166667
				Grand Total	60	1
				Low cost
					Values
				Row Labels	Count of Low cost	Count of Low cost2
				1.Very important	24	0.40678
				2.Quite important	18	0.305085
				3.Fairly important	8	0.135593
				4.Slightly important	5	0.0847458
				5.Not at all important	4	0.0677966
				Grand Total	59	1
				Performance of the system (e.g. response time)
					Values
				Row Labels	Count of Performance of the system (e.g. response time)	Count of Performance of the system (e.g. response time)2
				1.Very important	39	0.639344
				2.Quite important	16	0.262295
				3.Fairly important	5	0.0819672
				4.Slightly important	1	0.0163934
				Grand Total	61	1
				Other
				Quite important	Ability to quickly add and change results in labs
				Quite important	Offline access would be brilliant or the ability to write up work on an 'offline' template and then upload the experiment. Probably impossible though...Needed to be online did prevent me from using the system as much as I wanted to. I spend typically 2 hours/day working on a train without internet access. This is typically my 'writing up' time. To fit iLabber into my lifestyle I need mobile inter…
				Very important	Ease of importing data. e.g. if you can have an email address associated with your notebook so that you can send files (spectral data, photos, etc) directly to a holding area in the ELN from where you can then link them to experiments.
				Very important	Ability to use my own organisations authentication methods (i.e. SSO or at the very least, single username/password.

## Sheet: Raw Data
Participant ID	Previous ID	Date Started	Date Finished	Total Time Taken	IP Address	Referer	Question Order	Section Order	Section Order Names	ABOUT YOURSELF	What is your current position?	Please specify	What is the area of science you work in?	With what institution are you affiliated?	Please specify	What operating system does your (primary) computer use?	What was your main interest in an ELNwhen signing up for the iLabber pilot?	Please specify	Which statement best describes your usage of iLabber during the pilot period?	YOUR ILABBER EXPERIENCE	Why did you stop using the pilot software?	Please specify	Please rank which of the following you value most in an ELN in general.	Ease of use	Saving time over the paper notebook process	Improved ability to search and re-use documented information	Improved quality of record keeping	Associated data easily accessible as linked through ELN	Range of data types it can handle	Easier inclusion of safety data	Accessibility from a wide range of devices/locations	Ability to export data in an open format	Better ability to collaborate and share information	Improved group / project management	Better protection of IP	Secure automatic back-up of data	Quality of support	Low cost	Performance of the system (e.g. response time)	Other (please specify below)	If you selected 'Other' please describe and/or expand on your answer	Please tell us if:	The pilot has positively changed your mind about ELNs	You would be interested in participating in other ELN trials	You would be interested in participating in a more focused trial of iLabber with the correct lab environment	You would want to use an ELN in the future costs aside	How do you believe an ELNÂ should be funded?	Please specify	How do you believe an ELNÂ should be supported and maintained?
429379	--	10th Oct 2012 10:20 pm	10th Oct 2012 10:31 pm	11 minutes, 2 seconds	86.169.180.241		295173, 295175, 295176, || 295179, 299137, 298321, || 299259, 299088, (299089, 299090, 299091, 299092, 299093, 299094, 299095, 299096, 299097, 299098, 299099, 299100, 299101, 299102, 299103, 299104, 299105, ) || 299740, 299107, (299109, 299112, 299741, 299111, ) || 299139, 299141, || 299106, 300283, || 298967, 298884, || 299044, 299045, || 298369, (298370, 298371, 298373, 298374, 298969, 298375, …	24843 || 24843 || 24999 || 24999 || 24999 || 24999 || 25001 || 25001 || 25001 || 25001 || 25001 || 25001 || 25001 || 25001 || 25001 ||	About yourself || About yourself || Your iLabber Experience || Your iLabber Experience || Your iLabber Experience || Your iLabber Experience || Using iLabber for your research || Using iLabber for your research || Using iLabber for your research || Using iLabber for your research || Using iLabber for your research || Using iLabber for your research || Using iLabber for your research || Using iLab…		c. Academic Staff		Organic Chemistry	Cardiff University		Mac OS	Improved ability to search and re-use documented information		Used it for some or all of the pilot period	Section Start			--																			--
429595	--	11th Oct 2012 11:01 am	11th Oct 2012 11:07 am	5 minutes, 51 seconds	129.11.76.216		295173, 295175, 295176, || 295179, 299137, 298321, || 299259, 299088, (299089, 299090, 299091, 299092, 299093, 299094, 299095, 299096, 299097, 299098, 299099, 299100, 299101, 299102, 299103, 299104, 299105, ) || 299740, 299107, (299109, 299112, 299741, 299111, ) || 299139, 299141, || 299106, 300283, || 298967, 298884, || 299044, 299045, || 298369, (298370, 298371, 298373, 298374, 298969, 298375, …	24843 || 24843 || 24999 || 24999 || 24999 || 24999 || 25001 || 25001 || 25001 || 25001 || 25001 || 25001 || 25001 || 25001 || 25001 ||	About yourself || About yourself || Your iLabber Experience || Your iLabber Experience || Your iLabber Experience || Your iLabber Experience || Using iLabber for your research || Using iLabber for your research || Using iLabber for your research || Using iLabber for your research || Using iLabber for your research || Using iLabber for your research || Using iLabber for your research || Using iLab…		a. Graduate Student		Biochemistry/synthetic chemistry	University of Leeds		Windows	Saving time over the paper notebook process		Didn't use it	Section Start	Found it too difficult to use		--	Very important	Very important	Quite important	Quite important	Quite important	Very important	Very important	Quite important	Very important	Quite important	Not at all important	Fairly important	Very important	Very important	Very important	Very important	N/A	please delete if commenting	--	No	No	No	No	By the university		Departments deploy and manage the ELN with their own IT resources
429699	--	11th Oct 2012 12:11 pm	11th Oct 2012 12:15 pm	3 minutes, 51 seconds	131.251.254.63	https://cardiffmail15.cf.ac.uk/mail1/sac5ab.nsf/iNotes/Mail/?OpenDocument&ui=dwa_frame&l=en&CR&MX&TS=20121010T212854,52Z&charset=ISO-8859-1&charset=ISO-8859-1&ua=safari	295173, 295175, 295176, || 295179, 299137, 298321, || 299259, 299088, (299089, 299090, 299091, 299092, 299093, 299094, 299095, 299096, 299097, 299098, 299099, 299100, 299101, 299102, 299103, 299104, 299105, ) || 299740, 299107, (299109, 299112, 299741, 299111, ) || 299139, 299141, || 299106, 300283, || 298967, 298884, || 299044, 299045, || 298369, (298370, 298371, 298373, 298374, 298969, 298375, …	24843 || 24843 || 24999 || 24999 || 24999 || 24999 || 25001 || 25001 || 25001 || 25001 || 25001 || 25001 || 25001 || 25001 || 25001 ||	About yourself || About yourself || Your iLabber Experience || Your iLabber Experience || Your iLabber Experience || Your iLabber Experience || Using iLabber for your research || Using iLabber for your research || Using iLabber for your research || Using iLabber for your research || Using iLabber for your research || Using iLabber for your research || Using iLabber for your research || Using iLab…		a. Graduate Student		Chemistry	Cardiff University		Windows	Saving time over the paper notebook process		Didn't use it	Section Start	Found it too difficult to use		--	Very important	Very important	Fairly important	Quite important	Quite important	Quite important	Very important	Quite important	Quite important	Fairly important	Slightly important	Slightly important	Quite important	Quite important	Slightly important	Very important	N/A	please delete if commenting	--	No	No	No	No	By the university		Universities deploy and manage the ELN with their own IT resources
429502	--	11th Oct 2012 8:38 am	11th Oct 2012 8:44 am	6 minutes, 3 seconds	161.112.232.221	https://mail.hud.ac.uk/owa/redir.aspx?C=751195bfdbbd42bfac8d654939eb8490&URL=https%3a%2f%2fwww.isurvey.soton.ac.uk%2f5896%2f48039%2fEMP4PS%2fUniversity%2bof%2bHuddersfield	295173, 295175, 295176, || 295179, 299137, 298321, || 299259, 299088, (299089, 299090, 299091, 299092, 299093, 299094, 299095, 299096, 299097, 299098, 299099, 299100, 299101, 299102, 299103, 299104, 299105, ) || 299740, 299107, (299109, 299112, 299741, 299111, ) || 299139, 299141, || 299106, 300283, || 298967, 298884, || 299044, 299045, || 298369, (298370, 298371, 298373, 298374, 298969, 298375, …	24843 || 24843 || 24999 || 24999 || 24999 || 24999 || 25001 || 25001 || 25001 || 25001 || 25001 || 25001 || 25001 || 25001 || 25001 ||	About yourself || About yourself || Your iLabber Experience || Your iLabber Experience || Your iLabber Experience || Your iLabber Experience || Using iLabber for your research || Using iLabber for your research || Using iLabber for your research || Using iLabber for your research || Using iLabber for your research || Using iLabber for your research || Using iLabber for your research || Using iLab…		a. Graduate Student		Organic chemistry	University of Huddersfield		Windows	Improved quality of record keeping		Didn't use it	Section Start	Because still had to complete experiments in paper notebook		--	Very important	Very important	Very important	Very important	Very important	Very important	Fairly important	Fairly important	Very important	Fairly important	Slightly important	Fairly important	Very important	Very important	Very important	Very important	N/A	please delete if commenting	--	No	No	Yes	Yes	By the department		Departments deploy and manage the ELN with their own IT resources
429503	--	11th Oct 2012 8:38 am	11th Oct 2012 8:50 am	11 minutes, 58 seconds	137.222.114.245		295173, 295175, 295176, || 295179, 299137, 298321, || 299259, 299088, (299089, 299090, 299091, 299092, 299093, 299094, 299095, 299096, 299097, 299098, 299099, 299100, 299101, 299102, 299103, 299104, 299105, ) || 299740, 299107, (299109, 299112, 299741, 299111, ) || 299139, 299141, || 299106, 300283, || 298967, 298884, || 299044, 299045, || 298369, (298370, 298371, 298373, 298374, 298969, 298375, …	24843 || 24843 || 24999 || 24999 || 24999 || 24999 || 25001 || 25001 || 25001 || 25001 || 25001 || 25001 || 25001 || 25001 || 25001 ||	About yourself || About yourself || Your iLabber Experience || Your iLabber Experience || Your iLabber Experience || Your iLabber Experience || Using iLabber for your research || Using iLabber for your research || Using iLabber for your research || Using iLabber for your research || Using iLabber for your research || Using iLabber for your research || Using iLabber for your research || Using iLab…		a. Graduate Student		Organic Chemistry	University of Bristol		Windows	Saving time over the paper notebook process		Didn't use it	Section Start	Had seen enough to make a decision		--	Quite important	Quite important	Very important	Fairly important	Quite important	Not at all important	Fairly important	Very important	Fairly important	Slightly important	Slightly important	Not at all important	Quite important	Slightly important	Slightly important	Fairly important	N/A	please delete if commenting	--	No	No	No	No	By the university		Departments deploy and manage the ELN with their own IT resources
429507	--	11th Oct 2012 8:48 am	11th Oct 2012 9:00 am	12 minutes, 7 seconds	139.222.115.66	https://ueaexchange.uea.ac.uk/owa/redir.aspx?C=aRTJsJLkX0KOJOrsX5jhWy41-_kbe88I2_d2T_hifdz0F5Vok5eIs2kScTXp8EJid-ZKnnw6sOo.&URL=https%3a%2f%2fwww.isurvey.soton.ac.uk%2f5896%2f48033%2fII761G%2fUniversity%2bof%2bEast%2bAnglia	295173, 295175, 295176, || 295179, 299137, 298321, || 299259, 299088, (299089, 299090, 299091, 299092, 299093, 299094, 299095, 299096, 299097, 299098, 299099, 299100, 299101, 299102, 299103, 299104, 299105, ) || 299740, 299107, (299109, 299112, 299741, 299111, ) || 299139, 299141, || 299106, 300283, || 298967, 298884, || 299044, 299045, || 298369, (298370, 298371, 298373, 298374, 298969, 298375, …	24843 || 24843 || 24999 || 24999 || 24999 || 24999 || 25001 || 25001 || 25001 || 25001 || 25001 || 25001 || 25001 || 25001 || 25001 ||	About yourself || About yourself || Your iLabber Experience || Your iLabber Experience || Your iLabber Experience || Your iLabber Experience || Using iLabber for your research || Using iLabber for your research || Using iLabber for your research || Using iLabber for your research || Using iLabber for your research || Using iLabber for your research || Using iLabber for your research || Using iLab…		a. Graduate Student		Medicinal chemistry	University of East Anglia		Windows	Improved quality of record keeping		Didn't use it	Section Start	No easy access to appropriate hardware in the lab		--	Quite important	Very important	Very important	Very important	Quite important	Very important	Fairly important	Very important	Quite important	Quite important	Quite important	Fairly important	Quite important	Fairly important	Very important	Very important	N/A	please delete if commenting	--	No	Yes	Yes	No	By the university		Universities deploy and manage the ELN with their own IT resources
429543	--	11th Oct 2012 9:20 am	11th Oct 2012 9:29 am	8 minutes, 42 seconds	82.132.228.222		295173, 295175, 295176, || 295179, 299137, 298321, || 299259, 299088, (299089, 299090, 299091, 299092, 299093, 299094, 299095, 299096, 299097, 299098, 299099, 299100, 299101, 299102, 299103, 299104, 299105, ) || 299740, 299107, (299109, 299112, 299741, 299111, ) || 299139, 299141, || 299106, 300283, || 298967, 298884, || 299044, 299045, || 298369, (298370, 298371, 298373, 298374, 298969, 298375, …	24843 || 24843 || 24999 || 24999 || 24999 || 24999 || 25001 || 25001 || 25001 || 25001 || 25001 || 25001 || 25001 || 25001 || 25001 ||	About yourself || About yourself || Your iLabber Experience || Your iLabber Experience || Your iLabber Experience || Your iLabber Experience || Using iLabber for your research || Using iLabber for your research || Using iLabber for your research || Using iLabber for your research || Using iLabber for your research || Using iLabber for your research || Using iLabber for your research || Using iLab…		c. Academic Staff		Chemistry (polymers)	Imperial College London		Windows	Improved ability to search and re-use documented information		Didn't use it	Section Start	Other (please specify)	Difficult to set up for typical use (too many options etc). Most of group did not want to change from current system (cambridgesoft) for such a limited period	--	Very important	Quite important	Very important	Fairly important	Fairly important	Fairly important	Quite important	Fairly important	Quite important	Fairly important	Slightly important	Slightly important	Very important	Quite important	N/A	Quite important	Not at all important	please delete if commenting	--	No	Yes	Yes	Yes	By the university		Have option to sign up to a UK provider of ELNs and have ELNs managed remotely (cloud ELN)
429550	--	11th Oct 2012 9:29 am	11th Oct 2012 9:34 am	4 minutes, 44 seconds	129.11.77.198		295173, 295175, 295176, || 295179, 299137, 298321, || 299259, 299088, (299089, 299090, 299091, 299092, 299093, 299094, 299095, 299096, 299097, 299098, 299099, 299100, 299101, 299102, 299103, 299104, 299105, ) || 299740, 299107, (299109, 299112, 299741, 299111, ) || 299139, 299141, || 299106, 300283, || 298967, 298884, || 299044, 299045, || 298369, (298370, 298371, 298373, 298374, 298969, 298375, …	24843 || 24843 || 24999 || 24999 || 24999 || 24999 || 25001 || 25001 || 25001 || 25001 || 25001 || 25001 || 25001 || 25001 || 25001 ||	About yourself || About yourself || Your iLabber Experience || Your iLabber Experience || Your iLabber Experience || Your iLabber Experience || Using iLabber for your research || Using iLabber for your research || Using iLabber for your research || Using iLabber for your research || Using iLabber for your research || Using iLabber for your research || Using iLabber for your research || Using iLab…		a. Graduate Student		Chemistry Chemical Biology	University of Leeds		Windows	Improved ability to search and re-use documented information		Didn't use it	Section Start	Other (please specify)	Its inadequate - no access to lab book without and internet connection is ridiculous	--	Fairly important	Not at all important	Quite important	N/A	Not at all important	Not at all important	N/A	Not at all important	Not at all important	Slightly important	N/A	N/A	N/A	N/A	N/A	Fairly important	N/A	please delete if commenting	--	No	No	No	No	Other (please specify)	I don't beleive it should be funded at all	Departments deploy and manage the ELN with their own IT resources
430547	--	12th Oct 2012 5:10 pm	12th Oct 2012 5:35 pm	24 minutes, 35 seconds	129.31.223.52		295173, 295175, 295176, || 295179, 299137, 298321, || 299259, 299088, (299089, 299090, 299091, 299092, 299093, 299094, 299095, 299096, 299097, 299098, 299099, 299100, 299101, 299102, 299103, 299104, 299105, ) || 299740, 299107, (299109, 299112, 299741, 299111, ) || 299139, 299141, || 299106, 300283, || 298967, 298884, || 299044, 299045, || 298369, (298370, 298371, 298373, 298374, 298969, 298375, …	24843 || 24843 || 24999 || 24999 || 24999 || 24999 || 25001 || 25001 || 25001 || 25001 || 25001 || 25001 || 25001 || 25001 || 25001 ||	About yourself || About yourself || Your iLabber Experience || Your iLabber Experience || Your iLabber Experience || Your iLabber Experience || Using iLabber for your research || Using iLabber for your research || Using iLabber for your research || Using iLabber for your research || Using iLabber for your research || Using iLabber for your research || Using iLabber for your research || Using iLab…		c. Academic Staff		Chemistry	Imperial College London		Mac OS	Improved access to research data and project management		Didn't use it	Section Start	No easy access to appropriate hardware in the lab		--	Very important	Quite important	Very important	Very important	Very important	Quite important	Very important	Quite important	Very important	Quite important	Very important	Fairly important	Very important	Quite important	Very important	Very important	N/A	please delete if commenting	--	No	No	No	Yes	By the university		Have option to sign up to a UK provider of ELNs and have ELNs managed remotely (cloud ELN)
431396	--	15th Oct 2012 10:35 am	15th Oct 2012 10:42 am	7 minutes, 9 seconds	194.82.12.138		295173, 295175, 295176, || 295179, 299137, 298321, || 299259, 299088, (299089, 299090, 299091, 299092, 299093, 299094, 299095, 299096, 299097, 299098, 299099, 299100, 299101, 299102, 299103, 299104, 299105, ) || 299740, 299107, (299109, 299112, 299741, 299111, ) || 299139, 299141, || 299106, 300283, || 298967, 298884, || 299044, 299045, || 298369, (298370, 298371, 298373, 298374, 298969, 298375, …	24843 || 24843 || 24999 || 24999 || 24999 || 24999 || 25001 || 25001 || 25001 || 25001 || 25001 || 25001 || 25001 || 25001 || 25001 ||	About yourself || About yourself || Your iLabber Experience || Your iLabber Experience || Your iLabber Experience || Your iLabber Experience || Using iLabber for your research || Using iLabber for your research || Using iLabber for your research || Using iLabber for your research || Using iLabber for your research || Using iLabber for your research || Using iLabber for your research || Using iLab…		a. Graduate Student		Medicinal Chemsitry	University of Leeds		Windows	Improved ability to search and re-use documented information		Didn't use it	Section Start	Other (please specify)	The ELN did not run correctly on my 64-bit mounted windows. I had tried all the suggested drawing editors but unfortunately none of these worked and the IT support could not solve this difficulty during the trial	--	Very important	Very important	Very important	Very important	Quite important	Fairly important	Very important	Fairly important	Slightly important	Fairly important	Fairly important	Very important	Quite important	Very important	Quite important	Very important	N/A	please delete if commenting	--	No	Yes	Yes	Yes	By the university		Departments deploy and manage the ELN with their own IT resources
433041	--	18th Oct 2012 12:27 pm	18th Oct 2012 12:51 pm	23 minutes, 54 seconds	131.251.254.244		295173, 295175, 295176, || 295179, 299137, 298321, || 299259, 299088, (299089, 299090, 299091, 299092, 299093, 299094, 299095, 299096, 299097, 299098, 299099, 299100, 299101, 299102, 299103, 299104, 299105, ) || 299740, 299107, (299109, 299112, 299741, 299111, ) || 299139, 299141, || 299106, 300283, || 298967, 298884, || 299044, 299045, || 298369, (298370, 298371, 298373, 298374, 298969, 298375, …	24843 || 24843 || 24999 || 24999 || 24999 || 24999 || 25001 || 25001 || 25001 || 25001 || 25001 || 25001 || 25001 || 25001 || 25001 ||	About yourself || About yourself || Your iLabber Experience || Your iLabber Experience || Your iLabber Experience || Your iLabber Experience || Using iLabber for your research || Using iLabber for your research || Using iLabber for your research || Using iLabber for your research || Using iLabber for your research || Using iLabber for your research || Using iLabber for your research || Using iLab…		c. Academic Staff		chemistry	Cardiff University		Windows	Better ability to collaborate and share information		Didn't use it	Section Start	Other (please specify)	I had real problems accessing the software, particular problems logging in, this could be a consequence of the Cardiff University network, but was just taking up too much time to get it sorted. I regularly use other internet systems, for publishing etc, and these do seem to work easily on my computer.	--	Very important	Quite important	Quite important	Fairly important	Fairly important	Fairly important	Slightly important	Very important	Quite important	Quite important	Fairly important	Fairly important	Quite important	Fairly important	Very important	Fairly important	N/A	please delete if commenting	--	No	No	No	Yes	By the university		Universities deploy and manage the ELN with their own IT resources
438464	--	1st Nov 2012 12:44 pm	1st Nov 2012 12:47 pm	3 minutes, 11 seconds	143.210.144.217		310045, 310047, 310048, || 310050, 310051, 310053, || 310054, 310056, (310057, 310058, 310059, 310060, 310061, 310062, 310063, 310064, 310065, 310066, 310067, 310068, 310069, 310070, 310071, 310072, 310073, ) 310074, 310075, (310076, 310077, 310078, 310079, ) 310080, 310082, 310084, 310085, || 310086, 310089, 310090, 310091, 310092, (310093, 310094, 310095, 310096, 310097, 310098, ) 310099, 31010…	25913 || 25913 || 25914 || 25915 ||	About yourself || About yourself || Your iLabber Experience || Using iLabber for your research		a. Graduate Student		Chemistry	University of Leicester		Windows	Improved quality of record keeping		Didn't use it	Section Start	Found it too difficult to use		--	Very important	Very important	Very important	Very important	Very important	Quite important	Quite important	Quite important	Quite important	Fairly important	Fairly important	Very important	Very important	Very important	Very important	Very important		please delete if commenting	--	No	No	Yes	Yes	By research funding bodies		Universities deploy and manage the ELN with their own IT resources
438396	--	1st Nov 2012 2:26 am	1st Nov 2012 2:30 am	3 minutes, 25 seconds	85.118.169.49		310045, 310047, 310048, || 310050, 310051, 310053, || 310054, 310056, (310057, 310058, 310059, 310060, 310061, 310062, 310063, 310064, 310065, 310066, 310067, 310068, 310069, 310070, 310071, 310072, 310073, ) 310074, 310075, (310076, 310077, 310078, 310079, ) 310080, 310082, 310084, 310085, || 310086, 310089, 310090, 310091, 310092, (310093, 310094, 310095, 310096, 310097, 310098, ) 310099, 31010…	25913 || 25913 || 25914 || 25915 ||	About yourself || About yourself || Your iLabber Experience || Using iLabber for your research		a. Graduate Student		Pharmacometrics	University of Strathclyde		Windows	Saving time over the paper notebook process		Didn't use it	Section Start	Because pilot was coming to an end and was not certain if I would be able to use iLabber afterwards		--	Very important	Very important	Very important	Very important	Quite important	Quite important	Fairly important	Slightly important	Very important	Slightly important	Fairly important	Quite important	Quite important	Quite important	Slightly important	Fairly important		please delete if commenting	--	No	No	No	No	By the university		Universities deploy and manage the ELN with their own IT resources
434142	--	22nd Oct 2012 10:23 am	22nd Oct 2012 10:31 am	8 minutes, 54 seconds	144.32.128.51		295173, 295175, 295176, || 295179, 299137, 298321, || 299259, 299088, (299089, 299090, 299091, 299092, 299093, 299094, 299095, 299096, 299097, 299098, 299099, 299100, 299101, 299102, 299103, 299104, 299105, ) || 299740, 299107, (299109, 299112, 299741, 299111, ) || 299139, 299141, || 299106, 300283, || 298967, 298884, || 299044, 299045, || 298369, (298370, 298371, 298373, 298374, 298969, 298375, …	24843 || 24843 || 24999 || 24999 || 24999 || 24999 || 25001 || 25001 || 25001 || 25001 || 25001 || 25001 || 25001 || 25001 || 25001 ||	About yourself || About yourself || Your iLabber Experience || Your iLabber Experience || Your iLabber Experience || Your iLabber Experience || Using iLabber for your research || Using iLabber for your research || Using iLabber for your research || Using iLabber for your research || Using iLabber for your research || Using iLabber for your research || Using iLabber for your research || Using iLab…		a. Graduate Student		Chemistry	University of York		Windows	Saving time over the paper notebook process		Didn't use it	Section Start	Found it too difficult to use		--	Very important	Very important	Very important	Slightly important	Quite important	Fairly important	Fairly important	Slightly important	Fairly important	Slightly important	Slightly important	Not at all important	Fairly important	Fairly important	Fairly important	Quite important	N/A	please delete if commenting	--	No	No	No	No	By the department		Departments deploy and manage the ELN with their own IT resources
434157	--	22nd Oct 2012 10:47 am	22nd Oct 2012 10:51 am	3 minutes, 37 seconds	138.251.90.91		295173, 295175, 295176, || 295179, 299137, 298321, || 299259, 299088, (299089, 299090, 299091, 299092, 299093, 299094, 299095, 299096, 299097, 299098, 299099, 299100, 299101, 299102, 299103, 299104, 299105, ) || 299740, 299107, (299109, 299112, 299741, 299111, ) || 299139, 299141, || 299106, 300283, || 298967, 298884, || 299044, 299045, || 298369, (298370, 298371, 298373, 298374, 298969, 298375, …	24843 || 24843 || 24999 || 24999 || 24999 || 24999 || 25001 || 25001 || 25001 || 25001 || 25001 || 25001 || 25001 || 25001 || 25001 ||	About yourself || About yourself || Your iLabber Experience || Your iLabber Experience || Your iLabber Experience || Your iLabber Experience || Using iLabber for your research || Using iLabber for your research || Using iLabber for your research || Using iLabber for your research || Using iLabber for your research || Using iLabber for your research || Using iLabber for your research || Using iLab…		a. Graduate Student		Chemistry	University of St Andrews		Windows	Saving time over the paper notebook process		Didn't use it	Section Start	Because still had to complete experiments in paper notebook		--	Very important	Very important	Fairly important	Quite important	Slightly important	Slightly important	Quite important	Fairly important	Quite important	Fairly important	Fairly important	Fairly important	Quite important	Fairly important	Quite important	Very important	N/A	please delete if commenting	--	No	Yes	Yes	No	By the lab		Departments deploy and manage the ELN with their own IT resources
434109	--	22nd Oct 2012 9:02 am	22nd Oct 2012 9:06 am	3 minutes, 22 seconds	138.251.90.104	https://mail.google.com/mail/u/0/?ui=2&view=js&name=main,tlist,ptlist&ver=xToO_-nq8vA.en_GB.&am=!q1IQgjiEvndRxO3q1XIoAm_7xHz0rI6M5qvdZu3319PME8KyHEjp8eEUqxOvl67Lyi4z1Q	295173, 295175, 295176, || 295179, 299137, 298321, || 299259, 299088, (299089, 299090, 299091, 299092, 299093, 299094, 299095, 299096, 299097, 299098, 299099, 299100, 299101, 299102, 299103, 299104, 299105, ) || 299740, 299107, (299109, 299112, 299741, 299111, ) || 299139, 299141, || 299106, 300283, || 298967, 298884, || 299044, 299045, || 298369, (298370, 298371, 298373, 298374, 298969, 298375, …	24843 || 24843 || 24999 || 24999 || 24999 || 24999 || 25001 || 25001 || 25001 || 25001 || 25001 || 25001 || 25001 || 25001 || 25001 ||	About yourself || About yourself || Your iLabber Experience || Your iLabber Experience || Your iLabber Experience || Your iLabber Experience || Using iLabber for your research || Using iLabber for your research || Using iLabber for your research || Using iLabber for your research || Using iLabber for your research || Using iLabber for your research || Using iLabber for your research || Using iLab…		a. Graduate Student		Chemistry	University of St Andrews		Mac OS	Improved ability to search and re-use documented information		Didn't use it	Section Start	Found it too difficult to use		--	Very important	Very important	Quite important	Quite important	Quite important	Very important	Fairly important	Fairly important	Fairly important	Quite important	Very important	Fairly important	Very important	Fairly important	Fairly important	Very important	N/A	please delete if commenting	--	No	No	No	No	By research funding bodies		Universities deploy and manage the ELN with their own IT resources
434112	--	22nd Oct 2012 9:04 am	22nd Oct 2012 9:07 am	3 minutes, 8 seconds	137.222.44.170		295173, 295175, 295176, || 295179, 299137, 298321, || 299259, 299088, (299089, 299090, 299091, 299092, 299093, 299094, 299095, 299096, 299097, 299098, 299099, 299100, 299101, 299102, 299103, 299104, 299105, ) || 299740, 299107, (299109, 299112, 299741, 299111, ) || 299139, 299141, || 299106, 300283, || 298967, 298884, || 299044, 299045, || 298369, (298370, 298371, 298373, 298374, 298969, 298375, …	24843 || 24843 || 24999 || 24999 || 24999 || 24999 || 25001 || 25001 || 25001 || 25001 || 25001 || 25001 || 25001 || 25001 || 25001 ||	About yourself || About yourself || Your iLabber Experience || Your iLabber Experience || Your iLabber Experience || Your iLabber Experience || Using iLabber for your research || Using iLabber for your research || Using iLabber for your research || Using iLabber for your research || Using iLabber for your research || Using iLabber for your research || Using iLabber for your research || Using iLab…		a. Graduate Student		Chemistry	University of Bristol		Windows	Improved access to research data and project management		Didn't use it	Section Start	Had seen enough to make a decision		--	Very important	Slightly important	Quite important	Quite important	Quite important	Very important	Very important	Very important	Very important	Slightly important	Quite important	Slightly important	Slightly important	N/A	N/A	Very important	N/A	please delete if commenting	--	No	Yes	No	No	By the university		Departments deploy and manage the ELN with their own IT resources
434418	--	23rd Oct 2012 12:07 am	23rd Oct 2012 12:15 am	7 minutes, 38 seconds	86.168.107.227		295173, 295175, 295176, || 295179, 299137, 298321, || 299259, 299088, (299089, 299090, 299091, 299092, 299093, 299094, 299095, 299096, 299097, 299098, 299099, 299100, 299101, 299102, 299103, 299104, 299105, ) || 299740, 299107, (299109, 299112, 299741, 299111, ) || 299139, 299141, || 299106, 300283, || 298967, 298884, || 299044, 299045, || 298369, (298370, 298371, 298373, 298374, 298969, 298375, …	24843 || 24843 || 24999 || 24999 || 24999 || 24999 || 25001 || 25001 || 25001 || 25001 || 25001 || 25001 || 25001 || 25001 || 25001 ||	About yourself || About yourself || Your iLabber Experience || Your iLabber Experience || Your iLabber Experience || Your iLabber Experience || Using iLabber for your research || Using iLabber for your research || Using iLabber for your research || Using iLabber for your research || Using iLabber for your research || Using iLabber for your research || Using iLabber for your research || Using iLab…		b. Early Career Researcher (PDRA)		Chemical engineering	University of Manchester		Windows	Saving time over the paper notebook process		Didn't use it	Section Start	Because pilot was coming to an end and was not certain if I would be able to use iLabber afterwards		--	Quite important	Quite important	Quite important	Quite important	Slightly important	Slightly important	Quite important	Fairly important	Slightly important	Not at all important	Not at all important	Not at all important	Slightly important	Not at all important	Slightly important	Very important	N/A	please delete if commenting	--	Yes	No	Yes	Yes	By research funding bodies		Have option to sign up to a UK provider of ELNs and have ELNs managed remotely (cloud ELN)
437920	--	30th Oct 2012 2:33 pm	30th Oct 2012 6:11 pm	3 hours, 37 minutes, 46 seconds	138.251.65.55	https://unimail.st-andrews.ac.uk/owa/redir.aspx?C=0d76b0e520724a51b0a1bc74b248e23c&URL=https%3a%2f%2fwww.isurvey.soton.ac.uk%2f5896%2f48895%2fANLAKK%2f	295173, 295175, 295176, || 295179, 299137, 298321, || 299259, 299088, (299089, 299090, 299091, 299092, 299093, 299094, 299095, 299096, 299097, 299098, 299099, 299100, 299101, 299102, 299103, 299104, 299105, ) || 299740, 299107, (299109, 299112, 299741, 299111, ) || 299139, 299141, || 299106, 300283, || 298967, 298884, || 299044, 299045, || 298369, (298370, 298371, 298373, 298374, 298969, 298375, …	24843 || 24843 || 24999 || 24999 || 24999 || 24999 || 25001 || 25001 || 25001 || 25001 || 25001 || 25001 || 25001 || 25001 || 25001 ||	About yourself || About yourself || Your iLabber Experience || Your iLabber Experience || Your iLabber Experience || Your iLabber Experience || Using iLabber for your research || Using iLabber for your research || Using iLabber for your research || Using iLabber for your research || Using iLabber for your research || Using iLabber for your research || Using iLabber for your research || Using iLab…		b. Early Career Researcher (PDRA)		Medicinal Chemistry	University of St Andrews		Windows	Saving time over the paper notebook process		Didn't use it	Section Start	Because still had to complete experiments in paper notebook		--	Very important	Slightly important	Fairly important	Slightly important	Very important	Not at all important	Slightly important	Quite important	Quite important	Slightly important	Slightly important	Slightly important	Very important	Fairly important	Very important	Quite important	N/A	please delete if commenting	--	No	Yes	Yes	Yes	By research funding bodies		Departments deploy and manage the ELN with their own IT resources
438190	--	31st Oct 2012 1:02 pm	31st Oct 2012 1:06 pm	3 minutes, 51 seconds	128.40.199.189		310045, 310047, 310048, || 310050, 310051, 310053, || 310054, 310056, (310057, 310058, 310059, 310060, 310061, 310062, 310063, 310064, 310065, 310066, 310067, 310068, 310069, 310070, 310071, 310072, 310073, ) 310074, 310075, (310076, 310077, 310078, 310079, ) 310080, 310082, 310084, 310085, || 310086, 310089, 310090, 310091, 310092, (310093, 310094, 310095, 310096, 310097, 310098, ) 310099, 31010…	25913 || 25913 || 25914 || 25915 ||	About yourself || About yourself || Your iLabber Experience || Using iLabber for your research		c. Academic Staff		Organic Chemistry	University College London		Mac OS	Improved access to research data and project management		Didn't use it	Section Start	Did not have time to investigate it further		--	Very important	Very important	Very important	Very important	Fairly important	Fairly important	Fairly important	Fairly important	Slightly important	Very important	Quite important	Slightly important	Very important	N/A	Very important	Very important	N/A	please delete if commenting	--	No	Yes	Yes	Yes	By the university		Universities deploy and manage the ELN with their own IT resources
438205	--	31st Oct 2012 1:27 pm	31st Oct 2012 1:32 pm	4 minutes, 45 seconds	208.115.82.243		310045, 310047, 310048, || 310050, 310051, 310053, || 310054, 310056, (310057, 310058, 310059, 310060, 310061, 310062, 310063, 310064, 310065, 310066, 310067, 310068, 310069, 310070, 310071, 310072, 310073, ) 310074, 310075, (310076, 310077, 310078, 310079, ) 310080, 310082, 310084, 310085, || 310086, 310089, 310090, 310091, 310092, (310093, 310094, 310095, 310096, 310097, 310098, ) 310099, 31010…	25913 || 25913 || 25914 || 25915 ||	About yourself || About yourself || Your iLabber Experience || Using iLabber for your research		c. Academic Staff		Chemistry, catalysis, reaction engineering.	Imperial College London		Windows	Improved access to research data and project management		Didn't use it	Section Start	Found it too difficult to use		--	Very important	Very important	Very important	Very important	Quite important	Very important	Very important	Very important	Fairly important	Quite important	Very important	Very important	Very important	Very important	Very important	Very important	N/A	please delete if commenting	--	No	Yes	No	Yes	By the university		Have option to sign up to a UK provider of ELNs and have ELNs managed remotely (cloud ELN)
438117	--	31st Oct 2012 9:51 am	31st Oct 2012 10:14 am	22 minutes, 47 seconds	130.159.128.14		310045, 310047, 310048, || 310050, 310051, 310053, || 310054, 310056, (310057, 310058, 310059, 310060, 310061, 310062, 310063, 310064, 310065, 310066, 310067, 310068, 310069, 310070, 310071, 310072, 310073, ) 310074, 310075, (310076, 310077, 310078, 310079, ) 310080, 310082, 310084, 310085, || 310086, 310089, 310090, 310091, 310092, (310093, 310094, 310095, 310096, 310097, 310098, ) 310099, 31010…	25913 || 25913 || 25914 || 25915 ||	About yourself || About yourself || Your iLabber Experience || Using iLabber for your research		b. Early Career Researcher (PDRA)		Medicinal Chemistry	University of Strathclyde		Windows	Improved quality of record keeping		Didn't use it	Section Start	Other (please specify)	There were isuues with my password and I lost interest after three attempts.	--	Very important	Quite important	Very important	Quite important	Very important	Very important	Quite important	Quite important	Quite important	Very important	Very important	Quite important	Very important	Very important	Quite important	Very important		please delete if commenting	--	No	Yes	Yes	Yes	By the university		Universities deploy and manage the ELN with their own IT resources
438133	--	31st Oct 2012 10:40 am	31st Oct 2012 11:00 am	20 minutes, 24 seconds	82.132.247.131	http://www.google.com/url?q=https%3A%2F%2Fwww.isurvey.soton.ac.uk%2F6101&sa=D&sntz=1&usg=AFQjCNHnxe6wMmlqEFN2VgpUnRdIRuI5Ow	310045, 310047, 310048, || 310050, 310051, 310053, || 310054, 310056, (310057, 310058, 310059, 310060, 310061, 310062, 310063, 310064, 310065, 310066, 310067, 310068, 310069, 310070, 310071, 310072, 310073, ) 310074, 310075, (310076, 310077, 310078, 310079, ) 310080, 310082, 310084, 310085, || 310086, 310089, 310090, 310091, 310092, (310093, 310094, 310095, 310096, 310097, 310098, ) 310099, 31010…	25913 || 25913 || 25914 || 25915 ||	About yourself || About yourself || Your iLabber Experience || Using iLabber for your research		a. Graduate Student		Synthetic Organic Chemistry	University of York		Windows	Improved ability to search and re-use documented information		Didn't use it	Section Start	Other (please specify)	ELN was very slow to work and still had to complete paper notes to then sit and transfer. Would of continued if there were options for tablet notebook for use in lab.	--	Very important	Very important	Very important	Quite important	Very important	Very important	Quite important	Very important	Quite important	Quite important	Fairly important	Not at all important	Very important	Very important	Very important	Very important	N/A	please delete if commenting	--	No	No	Yes	No	By research funding bodies		Universities deploy and manage the ELN with their own IT resources
438142	--	31st Oct 2012 11:03 am	31st Oct 2012 11:06 am	3 minutes, 20 seconds	128.40.76.3	https://amsprd0104.outlook.com/owa/redir.aspx?C=j28yDgWwIEC437Nd-N1vTbOrImcJh88IUZX9URHti708RmxGrAB28GKjFVl-3xCjRHe3ztFn3Po.&URL=https%3a%2f%2fwww.isurvey.soton.ac.uk%2f6101	310045, 310047, 310048, || 310050, 310051, 310053, || 310054, 310056, (310057, 310058, 310059, 310060, 310061, 310062, 310063, 310064, 310065, 310066, 310067, 310068, 310069, 310070, 310071, 310072, 310073, ) 310074, 310075, (310076, 310077, 310078, 310079, ) 310080, 310082, 310084, 310085, || 310086, 310089, 310090, 310091, 310092, (310093, 310094, 310095, 310096, 310097, 310098, ) 310099, 31010…	25913 || 25913 || 25914 || 25915 ||	About yourself || About yourself || Your iLabber Experience || Using iLabber for your research		a. Graduate Student		Chemistry	University College London		Windows	Saving time over the paper notebook process		Didn't use it	Section Start	Other (please specify)	iLabber would not work with the version of ChemDraw that I was using.	--	Very important	Quite important	Very important	Fairly important	Fairly important	Slightly important	Slightly important	Very important	Fairly important	Quite important	Slightly important	Slightly important	Slightly important	Not at all important	Very important	Very important			--	No	Yes	No	Yes	By research funding bodies		Have option to sign up to a UK provider of ELNs and have ELNs managed remotely (cloud ELN)
438114	--	31st Oct 2012 9:49 am	31st Oct 2012 9:54 am	4 minutes, 52 seconds	129.11.76.216	https://webmail.leeds.ac.uk/horde/imp/message.php?index=24867	310045, 310047, 310048, || 310050, 310051, 310053, || 310054, 310056, (310057, 310058, 310059, 310060, 310061, 310062, 310063, 310064, 310065, 310066, 310067, 310068, 310069, 310070, 310071, 310072, 310073, ) 310074, 310075, (310076, 310077, 310078, 310079, ) 310080, 310082, 310084, 310085, || 310086, 310089, 310090, 310091, 310092, (310093, 310094, 310095, 310096, 310097, 310098, ) 310099, 31010…	25913 || 25913 || 25914 || 25915 ||	About yourself || About yourself || Your iLabber Experience || Using iLabber for your research		a. Graduate Student		Chemistry	University of Leeds		Windows	Improved access to research data and project management		Didn't use it	Section Start	No easy access to appropriate hardware in the lab		--	Very important	Quite important	Very important	Very important	Quite important	Very important	Quite important	Very important	Fairly important	Quite important	Quite important	Fairly important	Fairly important	Quite important	Slightly important	Fairly important		please delete if commenting	--					By the department		Departments deploy and manage the ELN with their own IT resources
439803	--	5th Nov 2012 8:22 pm	5th Nov 2012 8:27 pm	4 minutes, 52 seconds	212.159.115.60		310045, 310047, 310048, || 310050, 310051, 310053, || 310054, 310056, (310057, 310058, 310059, 310060, 310061, 310062, 310063, 310064, 310065, 310066, 310067, 310068, 310069, 310070, 310071, 310072, 310073, ) 310074, 310075, (310076, 310077, 310078, 310079, ) 310080, 310082, 310084, 310085, || 310086, 310089, 310090, 310091, 310092, (310093, 310094, 310095, 310096, 310097, 310098, ) 310099, 31010…	25913 || 25913 || 25914 || 25915 ||	About yourself || About yourself || Your iLabber Experience || Using iLabber for your research		c. Academic Staff		Biological Chemistry	Bangor University		Mac OS	Improved ability to search and re-use documented information		Didn't use it	Section Start	Did not have time to investigate it further		--	Very important	Quite important	Very important	Quite important	Very important	Quite important	Slightly important	Quite important	Very important	Quite important	Very important	Slightly important	Very important	Fairly important	Very important	Very important	N/A	please delete if commenting	--	No	Yes	Yes	Yes	By the university		Have option to sign up to a UK provider of ELNs and have ELNs managed remotely (cloud ELN)
439934	--	6th Nov 2012 10:17 am	6th Nov 2012 10:21 am	3 minutes, 45 seconds	131.251.254.81	https://cardiffmail05.cf.ac.uk/mail12/sacpm8.nsf/iNotes/Mail/?OpenDocument&ui=dwa_lite_frame&l=en&CR&MX&TS=20121105T181331,82Z&charset=ISO-8859-1&charset=ISO-8859-1&ua=safari	310045, 310047, 310048, || 310050, 310051, 310053, || 310054, 310056, (310057, 310058, 310059, 310060, 310061, 310062, 310063, 310064, 310065, 310066, 310067, 310068, 310069, 310070, 310071, 310072, 310073, ) 310074, 310075, (310076, 310077, 310078, 310079, ) 310080, 310082, 310084, 310085, || 310086, 310089, 310090, 310091, 310092, (310093, 310094, 310095, 310096, 310097, 310098, ) 310099, 31010…	25913 || 25913 || 25914 || 25915 ||	About yourself || About yourself || Your iLabber Experience || Using iLabber for your research		b. Early Career Researcher (PDRA)		chemistry	Cardiff University		Windows	Better ability to collaborate and share information		Didn't use it	Section Start	Because pilot was coming to an end and was not certain if I would be able to use iLabber afterwards		--	Quite important	Fairly important	Quite important	Quite important	Quite important	Quite important	Quite important	Quite important	Quite important	Quite important	Quite important	Quite important	Quite important	Quite important	Fairly important	Slightly important	Slightly important	please delete if commenting	--	Yes	Yes	Yes	Yes	By the lab		Departments deploy and manage the ELN with their own IT resources
439938	--	6th Nov 2012 10:26 am	6th Nov 2012 10:31 am	4 minutes, 49 seconds	131.251.254.16	https://cardiffmail15.cf.ac.uk/mail9/sac7mjh.nsf/iNotes/Mail/?OpenDocument&ui=dwa_lite_frame&l=en&CR&MX&TS=20121106T062917,63Z&charset=ISO-8859-1&charset=ISO-8859-1&ua=safari	310045, 310047, 310048, || 310050, 310051, 310053, || 310054, 310056, (310057, 310058, 310059, 310060, 310061, 310062, 310063, 310064, 310065, 310066, 310067, 310068, 310069, 310070, 310071, 310072, 310073, ) 310074, 310075, (310076, 310077, 310078, 310079, ) 310080, 310082, 310084, 310085, || 310086, 310089, 310090, 310091, 310092, (310093, 310094, 310095, 310096, 310097, 310098, ) 310099, 31010…	25913 || 25913 || 25914 || 25915 ||	About yourself || About yourself || Your iLabber Experience || Using iLabber for your research		a. Graduate Student		Chemistry	Cardiff University		Linux	Improved ability to search and re-use documented information		Didn't use it	Section Start	Because still had to complete experiments in paper notebook		--	Very important	Very important	Very important	Very important	Quite important	Very important	Quite important	Very important	Fairly important	Fairly important	Fairly important	Fairly important	Very important	Quite important	Very important	Very important	N/A	please delete if commenting	--	No	No	Yes	Yes	By the lab		Universities deploy and manage the ELN with their own IT resources
439998	--	6th Nov 2012 11:42 am	6th Nov 2012 11:47 am	5 minutes, 8 seconds	139.222.200.117	https://ueaexchange.uea.ac.uk/owa/redir.aspx?C=p8gEHXhta0KzbuiC1iGiHL-UK-2pj88I0cYq8TviAFa5QLU7AnTEI6oSQxQeYuFEdFQqqox-b-o.&URL=https%3a%2f%2fwww.isurvey.soton.ac.uk%2f6101	310045, 310047, 310048, || 310050, 310051, 310053, || 310054, 310056, (310057, 310058, 310059, 310060, 310061, 310062, 310063, 310064, 310065, 310066, 310067, 310068, 310069, 310070, 310071, 310072, 310073, ) 310074, 310075, (310076, 310077, 310078, 310079, ) 310080, 310082, 310084, 310085, || 310086, 310089, 310090, 310091, 310092, (310093, 310094, 310095, 310096, 310097, 310098, ) 310099, 31010…	25913 || 25913 || 25914 || 25915 ||	About yourself || About yourself || Your iLabber Experience || Using iLabber for your research		d. Other	Elderly researcher!	Organic Chemistry	University of East Anglia		Windows	Better ability to collaborate and share information		Didn't use it	Section Start	Did not have time to investigate it further		--	Very important	Very important	Quite important	Very important	Quite important	Quite important	Quite important	Very important	Quite important	Very important	Very important	Quite important	Quite important	Very important	Slightly important	Very important	N/A	please delete if commenting	--	No	Yes	Yes	Yes	By the university		Universities deploy and manage the ELN with their own IT resources
440612	--	7th Nov 2012 9:59 pm	7th Nov 2012 10:04 pm	4 minutes, 47 seconds	130.88.141.74		310045, 310047, 310048, || 310050, 310051, 310053, || 310054, 310056, (310057, 310058, 310059, 310060, 310061, 310062, 310063, 310064, 310065, 310066, 310067, 310068, 310069, 310070, 310071, 310072, 310073, ) 310074, 310075, (310076, 310077, 310078, 310079, ) 310080, 310082, 310084, 310085, || 310086, 310089, 310090, 310091, 310092, (310093, 310094, 310095, 310096, 310097, 310098, ) 310099, 31010…	25913 || 25913 || 25914 || 25915 ||	About yourself || About yourself || Your iLabber Experience || Using iLabber for your research		c. Academic Staff		Chemistry	University of Manchester		Windows	Improved access to research data and project management		Didn't use it	Section Start	Because pilot was coming to an end and was not certain if I would be able to use iLabber afterwards		--	Very important	Quite important	Very important	Fairly important	Very important	Very important	Quite important	Quite important	Quite important	Very important	Very important	Fairly important	Quite important	Slightly important	Quite important	Very important	N/A	please delete if commenting	--	Yes	Yes	Yes	Yes	By research funding bodies		Have option to sign up to a UK provider of ELNs and have ELNs managed remotely (cloud ELN)
429594	--	11th Oct 2012 11:01 am	11th Oct 2012 11:08 am	7 minutes, 35 seconds	143.117.43.120	https://ex2k7.qub.ac.uk/OWA/redir.aspx?C=wU__yAAnmUWpdVR5zM74bz90WI7MeM9I8qt1Vf_Gae-4y-DldJsvfLPHtmV9Jbc09YBpYIw917Q.&URL=https%3a%2f%2fwww.isurvey.soton.ac.uk%2f5896%2f47956%2fVIVK3W%2fQueen%255C%2527s%2bUniversity%2bBelfast	295173, 295175, 295176, || 295179, 299137, 298321, || 299259, 299088, (299089, 299090, 299091, 299092, 299093, 299094, 299095, 299096, 299097, 299098, 299099, 299100, 299101, 299102, 299103, 299104, 299105, ) || 299740, 299107, (299109, 299112, 299741, 299111, ) || 299139, 299141, || 299106, 300283, || 298967, 298884, || 299044, 299045, || 298369, (298370, 298371, 298373, 298374, 298969, 298375, …	24843 || 24843 || 24999 || 24999 || 24999 || 24999 || 25001 || 25001 || 25001 || 25001 || 25001 || 25001 || 25001 || 25001 || 25001 ||	About yourself || About yourself || Your iLabber Experience || Your iLabber Experience || Your iLabber Experience || Your iLabber Experience || Using iLabber for your research || Using iLabber for your research || Using iLabber for your research || Using iLabber for your research || Using iLabber for your research || Using iLabber for your research || Using iLabber for your research || Using iLab…		a. Graduate Student		Chemistry	Queens University Belfast		Windows	Saving time over the paper notebook process		Used it for some or all of the pilot period	Section Start			--																			--
429581	--	11th Oct 2012 10:36 am	11th Oct 2012 11:14 am	37 minutes, 44 seconds	137.222.40.95		295173, 295175, 295176, || 295179, 299137, 298321, || 299259, 299088, (299089, 299090, 299091, 299092, 299093, 299094, 299095, 299096, 299097, 299098, 299099, 299100, 299101, 299102, 299103, 299104, 299105, ) || 299740, 299107, (299109, 299112, 299741, 299111, ) || 299139, 299141, || 299106, 300283, || 298967, 298884, || 299044, 299045, || 298369, (298370, 298371, 298373, 298374, 298969, 298375, …	24843 || 24843 || 24999 || 24999 || 24999 || 24999 || 25001 || 25001 || 25001 || 25001 || 25001 || 25001 || 25001 || 25001 || 25001 ||	About yourself || About yourself || Your iLabber Experience || Your iLabber Experience || Your iLabber Experience || Your iLabber Experience || Using iLabber for your research || Using iLabber for your research || Using iLabber for your research || Using iLabber for your research || Using iLabber for your research || Using iLabber for your research || Using iLabber for your research || Using iLab…		a. Graduate Student		Physical Chemistry	University of Bristol		Windows	Improved quality of record keeping		Used it for some or all of the pilot period	Section Start			--																			--
429598	--	11th Oct 2012 11:03 am	11th Oct 2012 11:16 am	13 minutes, 15 seconds	137.222.42.219		295173, 295175, 295176, || 295179, 299137, 298321, || 299259, 299088, (299089, 299090, 299091, 299092, 299093, 299094, 299095, 299096, 299097, 299098, 299099, 299100, 299101, 299102, 299103, 299104, 299105, ) || 299740, 299107, (299109, 299112, 299741, 299111, ) || 299139, 299141, || 299106, 300283, || 298967, 298884, || 299044, 299045, || 298369, (298370, 298371, 298373, 298374, 298969, 298375, …	24843 || 24843 || 24999 || 24999 || 24999 || 24999 || 25001 || 25001 || 25001 || 25001 || 25001 || 25001 || 25001 || 25001 || 25001 ||	About yourself || About yourself || Your iLabber Experience || Your iLabber Experience || Your iLabber Experience || Your iLabber Experience || Using iLabber for your research || Using iLabber for your research || Using iLabber for your research || Using iLabber for your research || Using iLabber for your research || Using iLabber for your research || Using iLabber for your research || Using iLab…		a. Graduate Student		Chemistry	University of Bristol		Windows	Improved ability to search and re-use documented information		Used it for some or all of the pilot period	Section Start			--																			--
429605	--	11th Oct 2012 11:14 am	11th Oct 2012 11:21 am	6 minutes, 33 seconds	86.160.100.149		295173, 295175, 295176, || 295179, 299137, 298321, || 299259, 299088, (299089, 299090, 299091, 299092, 299093, 299094, 299095, 299096, 299097, 299098, 299099, 299100, 299101, 299102, 299103, 299104, 299105, ) || 299740, 299107, (299109, 299112, 299741, 299111, ) || 299139, 299141, || 299106, 300283, || 298967, 298884, || 299044, 299045, || 298369, (298370, 298371, 298373, 298374, 298969, 298375, …	24843 || 24843 || 24999 || 24999 || 24999 || 24999 || 25001 || 25001 || 25001 || 25001 || 25001 || 25001 || 25001 || 25001 || 25001 ||	About yourself || About yourself || Your iLabber Experience || Your iLabber Experience || Your iLabber Experience || Your iLabber Experience || Using iLabber for your research || Using iLabber for your research || Using iLabber for your research || Using iLabber for your research || Using iLabber for your research || Using iLabber for your research || Using iLabber for your research || Using iLab…		b. Early Career Researcher (PDRA)		Medicinal Chemistry	University of Leeds		Windows	Improved quality of record keeping		Used it for some or all of the pilot period	Section Start			--																			--
429670	--	11th Oct 2012 11:54 am	11th Oct 2012 12:00 pm	5 minutes, 50 seconds	152.78.197.129		295173, 295175, 295176, || 295179, 299137, 298321, || 299259, 299088, (299089, 299090, 299091, 299092, 299093, 299094, 299095, 299096, 299097, 299098, 299099, 299100, 299101, 299102, 299103, 299104, 299105, ) || 299740, 299107, (299109, 299112, 299741, 299111, ) || 299139, 299141, || 299106, 300283, || 298967, 298884, || 299044, 299045, || 298369, (298370, 298371, 298373, 298374, 298969, 298375, …	24843 || 24843 || 24999 || 24999 || 24999 || 24999 || 25001 || 25001 || 25001 || 25001 || 25001 || 25001 || 25001 || 25001 || 25001 ||	About yourself || About yourself || Your iLabber Experience || Your iLabber Experience || Your iLabber Experience || Your iLabber Experience || Using iLabber for your research || Using iLabber for your research || Using iLabber for your research || Using iLabber for your research || Using iLabber for your research || Using iLabber for your research || Using iLabber for your research || Using iLab…		a. Graduate Student		Chemistry	University of Southampton		Windows	Improved quality of record keeping		Used it for some or all of the pilot period	Section Start			--																			--
429615	--	11th Oct 2012 11:29 am	11th Oct 2012 12:27 pm	58 minutes, 53 seconds	138.37.54.112		295173, 295175, 295176, || 295179, 299137, 298321, || 299259, 299088, (299089, 299090, 299091, 299092, 299093, 299094, 299095, 299096, 299097, 299098, 299099, 299100, 299101, 299102, 299103, 299104, 299105, ) || 299740, 299107, (299109, 299112, 299741, 299111, ) || 299139, 299141, || 299106, 300283, || 298967, 298884, || 299044, 299045, || 298369, (298370, 298371, 298373, 298374, 298969, 298375, …	24843 || 24843 || 24999 || 24999 || 24999 || 24999 || 25001 || 25001 || 25001 || 25001 || 25001 || 25001 || 25001 || 25001 || 25001 ||	About yourself || About yourself || Your iLabber Experience || Your iLabber Experience || Your iLabber Experience || Your iLabber Experience || Using iLabber for your research || Using iLabber for your research || Using iLabber for your research || Using iLabber for your research || Using iLabber for your research || Using iLabber for your research || Using iLabber for your research || Using iLab…		a. Graduate Student		Chemistry	Queen Mary University of London		Windows	Improved quality of record keeping		Used it for some or all of the pilot period	Section Start			--																			--
429694	--	11th Oct 2012 12:07 pm	11th Oct 2012 12:33 pm	25 minutes, 27 seconds	131.251.254.73		295173, 295175, 295176, || 295179, 299137, 298321, || 299259, 299088, (299089, 299090, 299091, 299092, 299093, 299094, 299095, 299096, 299097, 299098, 299099, 299100, 299101, 299102, 299103, 299104, 299105, ) || 299740, 299107, (299109, 299112, 299741, 299111, ) || 299139, 299141, || 299106, 300283, || 298967, 298884, || 299044, 299045, || 298369, (298370, 298371, 298373, 298374, 298969, 298375, …	24843 || 24843 || 24999 || 24999 || 24999 || 24999 || 25001 || 25001 || 25001 || 25001 || 25001 || 25001 || 25001 || 25001 || 25001 ||	About yourself || About yourself || Your iLabber Experience || Your iLabber Experience || Your iLabber Experience || Your iLabber Experience || Using iLabber for your research || Using iLabber for your research || Using iLabber for your research || Using iLabber for your research || Using iLabber for your research || Using iLabber for your research || Using iLabber for your research || Using iLab…		c. Academic Staff		Catalysis	Cardiff University		Windows	Improved access to research data and project management		Used it for some or all of the pilot period	Section Start			--																			--
429498	--	11th Oct 2012 8:13 am	11th Oct 2012 8:19 am	6 minutes, 15 seconds	137.222.114.247	https://webmail.bris.ac.uk/webmail/src/read_body.php?passed_id=13884&startMessage=1&mailbox=INBOX&view_as_html=1	295173, 295175, 295176, || 295179, 299137, 298321, || 299259, 299088, (299089, 299090, 299091, 299092, 299093, 299094, 299095, 299096, 299097, 299098, 299099, 299100, 299101, 299102, 299103, 299104, 299105, ) || 299740, 299107, (299109, 299112, 299741, 299111, ) || 299139, 299141, || 299106, 300283, || 298967, 298884, || 299044, 299045, || 298369, (298370, 298371, 298373, 298374, 298969, 298375, …	24843 || 24843 || 24999 || 24999 || 24999 || 24999 || 25001 || 25001 || 25001 || 25001 || 25001 || 25001 || 25001 || 25001 || 25001 ||	About yourself || About yourself || Your iLabber Experience || Your iLabber Experience || Your iLabber Experience || Your iLabber Experience || Using iLabber for your research || Using iLabber for your research || Using iLabber for your research || Using iLabber for your research || Using iLabber for your research || Using iLabber for your research || Using iLabber for your research || Using iLab…		a. Graduate Student		Chemistry	University of Bristol		Windows	Saving time over the paper notebook process		Used it for some or all of the pilot period	Section Start			--																			--
429525	--	11th Oct 2012 9:09 am	11th Oct 2012 9:26 am	17 minutes, 29 seconds	130.88.140.174	https://outlook.manchester.ac.uk/owa/redir.aspx?C=41f828ffcc8045c99b5ca5f5f0e91634&URL=https%3a%2f%2fwww.isurvey.soton.ac.uk%2f5896%2f48092%2fMTHKSY%2fUniversity%2bof%2bManchester	295173, 295175, 295176, || 295179, 299137, 298321, || 299259, 299088, (299089, 299090, 299091, 299092, 299093, 299094, 299095, 299096, 299097, 299098, 299099, 299100, 299101, 299102, 299103, 299104, 299105, ) || 299740, 299107, (299109, 299112, 299741, 299111, ) || 299139, 299141, || 299106, 300283, || 298967, 298884, || 299044, 299045, || 298369, (298370, 298371, 298373, 298374, 298969, 298375, …	24843 || 24843 || 24999 || 24999 || 24999 || 24999 || 25001 || 25001 || 25001 || 25001 || 25001 || 25001 || 25001 || 25001 || 25001 ||	About yourself || About yourself || Your iLabber Experience || Your iLabber Experience || Your iLabber Experience || Your iLabber Experience || Using iLabber for your research || Using iLabber for your research || Using iLabber for your research || Using iLabber for your research || Using iLabber for your research || Using iLabber for your research || Using iLabber for your research || Using iLab…		b. Early Career Researcher (PDRA)		Chemistry (analytical) towards chemical engineering and organic pharmaceuticals	University of Manchester		Windows	Improved ability to search and re-use documented information		Used it for some or all of the pilot period	Section Start			--																			--
429508	--	11th Oct 2012 8:51 am	11th Oct 2012 9:46 am	55 minutes, 41 seconds	137.222.114.241		295173, 295175, 295176, || 295179, 299137, 298321, || 299259, 299088, (299089, 299090, 299091, 299092, 299093, 299094, 299095, 299096, 299097, 299098, 299099, 299100, 299101, 299102, 299103, 299104, 299105, ) || 299740, 299107, (299109, 299112, 299741, 299111, ) || 299139, 299141, || 299106, 300283, || 298967, 298884, || 299044, 299045, || 298369, (298370, 298371, 298373, 298374, 298969, 298375, …	24843 || 24843 || 24999 || 24999 || 24999 || 24999 || 25001 || 25001 || 25001 || 25001 || 25001 || 25001 || 25001 || 25001 || 25001 ||	About yourself || About yourself || Your iLabber Experience || Your iLabber Experience || Your iLabber Experience || Your iLabber Experience || Using iLabber for your research || Using iLabber for your research || Using iLabber for your research || Using iLabber for your research || Using iLabber for your research || Using iLabber for your research || Using iLabber for your research || Using iLab…		a. Graduate Student		Organic Chemistry - Methodology	University of Bristol		Windows	Improved ability to search and re-use documented information		Used it for some or all of the pilot period	Section Start			--																			--
430204	--	12th Oct 2012 6:39 am	12th Oct 2012 7:50 am	1 hours, 10 minutes, 10 seconds	217.155.255.190		295173, 295175, 295176, || 295179, 299137, 298321, || 299259, 299088, (299089, 299090, 299091, 299092, 299093, 299094, 299095, 299096, 299097, 299098, 299099, 299100, 299101, 299102, 299103, 299104, 299105, ) || 299740, 299107, (299109, 299112, 299741, 299111, ) || 299139, 299141, || 299106, 300283, || 298967, 298884, || 299044, 299045, || 298369, (298370, 298371, 298373, 298374, 298969, 298375, …	24843 || 24843 || 24999 || 24999 || 24999 || 24999 || 25001 || 25001 || 25001 || 25001 || 25001 || 25001 || 25001 || 25001 || 25001 ||	About yourself || About yourself || Your iLabber Experience || Your iLabber Experience || Your iLabber Experience || Your iLabber Experience || Using iLabber for your research || Using iLabber for your research || Using iLabber for your research || Using iLabber for your research || Using iLabber for your research || Using iLabber for your research || Using iLabber for your research || Using iLab…		b. Early Career Researcher (PDRA)		surface science/chemistry	University of Manchester		Windows	Improved access to research data and project management		Used it for some or all of the pilot period	Section Start			--																			--
431394	--	15th Oct 2012 10:33 am	15th Oct 2012 10:42 am	9 minutes, 29 seconds	143.117.43.118	https://ex2k7.qub.ac.uk/OWA/redir.aspx?C=n-YxgsJg3UGoY7_fIiGwN6UkWEtPfs9I_4CtoPmfqA0ZyrWUF74yjt_l5QJdZT4kwo-7Jqjoz9o.&URL=https%3a%2f%2fwww.isurvey.soton.ac.uk%2f5896%2f47959%2fFPA6N2%2fQueen%255C%2527s%2bUniversity%2bBelfast	295173, 295175, 295176, || 295179, 299137, 298321, || 299259, 299088, (299089, 299090, 299091, 299092, 299093, 299094, 299095, 299096, 299097, 299098, 299099, 299100, 299101, 299102, 299103, 299104, 299105, ) || 299740, 299107, (299109, 299112, 299741, 299111, ) || 299139, 299141, || 299106, 300283, || 298967, 298884, || 299044, 299045, || 298369, (298370, 298371, 298373, 298374, 298969, 298375, …	24843 || 24843 || 24999 || 24999 || 24999 || 24999 || 25001 || 25001 || 25001 || 25001 || 25001 || 25001 || 25001 || 25001 || 25001 ||	About yourself || About yourself || Your iLabber Experience || Your iLabber Experience || Your iLabber Experience || Your iLabber Experience || Using iLabber for your research || Using iLabber for your research || Using iLabber for your research || Using iLabber for your research || Using iLabber for your research || Using iLabber for your research || Using iLabber for your research || Using iLab…		a. Graduate Student		Medicinal Cehmistry	Queens University Belfast		Windows	Improved quality of record keeping		Used it for some or all of the pilot period	Section Start			--																			--
438412	--	1st Nov 2012 5:23 am	1st Nov 2012 5:35 am	12 minutes, 16 seconds	137.132.67.190	https://www.outlook.soton.ac.uk/owa/redir.aspx?C=WiMsAujyBEa4AQPoMFD1o5Y4vseFi88I86MrZp9CXlLAmtH8M9Xx2g3H-aWIOrHhxxPifMJbqXE.&URL=https%3a%2f%2fwww.isurvey.soton.ac.uk%2f6101	310045, 310047, 310048, || 310050, 310051, 310053, || 310054, 310056, (310057, 310058, 310059, 310060, 310061, 310062, 310063, 310064, 310065, 310066, 310067, 310068, 310069, 310070, 310071, 310072, 310073, ) 310074, 310075, (310076, 310077, 310078, 310079, ) 310080, 310082, 310084, 310085, || 310086, 310089, 310090, 310091, 310092, (310093, 310094, 310095, 310096, 310097, 310098, ) 310099, 31010…	25913 || 25913 || 25914 || 25915 ||	About yourself || About yourself || Your iLabber Experience || Using iLabber for your research		a. Graduate Student		Chemistry	University of Southampton		Mac OS	Improved ability to search and re-use documented information		Used it for some or all of the pilot period	Section Start			--																			--
433868	--	21st Oct 2012 1:55 pm	21st Oct 2012 2:07 pm	11 minutes, 48 seconds	176.253.87.24	https://outlook.leeds.ac.uk/owa/redir.aspx?C=027af3e483004b38a74b835509567a50&URL=https%3a%2f%2fwww.isurvey.soton.ac.uk%2f5896%2f48042%2fET09H4%2fUniversity%2bof%2bLeeds	295173, 295175, 295176, || 295179, 299137, 298321, || 299259, 299088, (299089, 299090, 299091, 299092, 299093, 299094, 299095, 299096, 299097, 299098, 299099, 299100, 299101, 299102, 299103, 299104, 299105, ) || 299740, 299107, (299109, 299112, 299741, 299111, ) || 299139, 299141, || 299106, 300283, || 298967, 298884, || 299044, 299045, || 298369, (298370, 298371, 298373, 298374, 298969, 298375, …	24843 || 24843 || 24999 || 24999 || 24999 || 24999 || 25001 || 25001 || 25001 || 25001 || 25001 || 25001 || 25001 || 25001 || 25001 ||	About yourself || About yourself || Your iLabber Experience || Your iLabber Experience || Your iLabber Experience || Your iLabber Experience || Using iLabber for your research || Using iLabber for your research || Using iLabber for your research || Using iLabber for your research || Using iLabber for your research || Using iLabber for your research || Using iLabber for your research || Using iLab…		a. Graduate Student		Biology	University of Leeds		Windows	Improved ability to search and re-use documented information		Used it for some or all of the pilot period	Section Start			--																			--
434146	--	22nd Oct 2012 10:27 am	22nd Oct 2012 10:38 am	10 minutes, 18 seconds	128.40.199.189	https://amsprd0104.outlook.com/owa/redir.aspx?C=GVO5TC0WaEaSRV1UOv_KFRKuqOu6g88Iy-q8hXLPy9j1ufPhoBQP5rDFt8RaW1UBZf3MryaH6sY.&URL=https%3a%2f%2fwww.isurvey.soton.ac.uk%2f5896%2f47976%2fF42C6E%2f	295173, 295175, 295176, || 295179, 299137, 298321, || 299259, 299088, (299089, 299090, 299091, 299092, 299093, 299094, 299095, 299096, 299097, 299098, 299099, 299100, 299101, 299102, 299103, 299104, 299105, ) || 299740, 299107, (299109, 299112, 299741, 299111, ) || 299139, 299141, || 299106, 300283, || 298967, 298884, || 299044, 299045, || 298369, (298370, 298371, 298373, 298374, 298969, 298375, …	24843 || 24843 || 24999 || 24999 || 24999 || 24999 || 25001 || 25001 || 25001 || 25001 || 25001 || 25001 || 25001 || 25001 || 25001 ||	About yourself || About yourself || Your iLabber Experience || Your iLabber Experience || Your iLabber Experience || Your iLabber Experience || Using iLabber for your research || Using iLabber for your research || Using iLabber for your research || Using iLabber for your research || Using iLabber for your research || Using iLabber for your research || Using iLabber for your research || Using iLab…		a. Graduate Student		Chemistry	University College London		Windows	Saving time over the paper notebook process		Used it for some or all of the pilot period	Section Start			--																			--
434156	--	22nd Oct 2012 10:47 am	22nd Oct 2012 10:54 am	7 minutes, 13 seconds	143.117.124.187	https://ex2k7.qub.ac.uk/OWA/redir.aspx?C=sqc7qdb2qk-Ul49Ahj7J0jstLT3Og89IV8SbMeHVOAGLJPgOoTYvQTW4n_qUO3S6DxpKmLHLJeI.&URL=https%3a%2f%2fwww.isurvey.soton.ac.uk%2f5896%2f47963%2fDMB29N%2f	295173, 295175, 295176, || 295179, 299137, 298321, || 299259, 299088, (299089, 299090, 299091, 299092, 299093, 299094, 299095, 299096, 299097, 299098, 299099, 299100, 299101, 299102, 299103, 299104, 299105, ) || 299740, 299107, (299109, 299112, 299741, 299111, ) || 299139, 299141, || 299106, 300283, || 298967, 298884, || 299044, 299045, || 298369, (298370, 298371, 298373, 298374, 298969, 298375, …	24843 || 24843 || 24999 || 24999 || 24999 || 24999 || 25001 || 25001 || 25001 || 25001 || 25001 || 25001 || 25001 || 25001 || 25001 ||	About yourself || About yourself || Your iLabber Experience || Your iLabber Experience || Your iLabber Experience || Your iLabber Experience || Using iLabber for your research || Using iLabber for your research || Using iLabber for your research || Using iLabber for your research || Using iLabber for your research || Using iLabber for your research || Using iLabber for your research || Using iLab…		a. Graduate Student		Chemistry	Queens University Belfast		Windows	Improved quality of record keeping		Used it for some or all of the pilot period	Section Start			--																			--
434201	--	22nd Oct 2012 12:33 pm	22nd Oct 2012 12:44 pm	11 minutes, 42 seconds	137.222.114.239		295173, 295175, 295176, || 295179, 299137, 298321, || 299259, 299088, (299089, 299090, 299091, 299092, 299093, 299094, 299095, 299096, 299097, 299098, 299099, 299100, 299101, 299102, 299103, 299104, 299105, ) || 299740, 299107, (299109, 299112, 299741, 299111, ) || 299139, 299141, || 299106, 300283, || 298967, 298884, || 299044, 299045, || 298369, (298370, 298371, 298373, 298374, 298969, 298375, …	24843 || 24843 || 24999 || 24999 || 24999 || 24999 || 25001 || 25001 || 25001 || 25001 || 25001 || 25001 || 25001 || 25001 || 25001 ||	About yourself || About yourself || Your iLabber Experience || Your iLabber Experience || Your iLabber Experience || Your iLabber Experience || Using iLabber for your research || Using iLabber for your research || Using iLabber for your research || Using iLabber for your research || Using iLabber for your research || Using iLabber for your research || Using iLabber for your research || Using iLab…		a. Graduate Student		Chemistry	University of Bristol		Windows	Improved quality of record keeping		Used it for some or all of the pilot period	Section Start			--																			--
434221	--	22nd Oct 2012 1:55 pm	22nd Oct 2012 2:39 pm	43 minutes, 31 seconds	152.78.197.191	https://www.outlook.soton.ac.uk/owa/redir.aspx?C=mkLyec02l02jWPXA9iqy_TXx4Dq8g88I5rR9ZxiVvbMU4KzVhMB31pNTY275H-1cjhrnjavu1tg.&URL=https%3a%2f%2fwww.isurvey.soton.ac.uk%2f5896%2f48872%2fF3OCJH%2fUniversity%2bof%2bSouthampton	295173, 295175, 295176, || 295179, 299137, 298321, || 299259, 299088, (299089, 299090, 299091, 299092, 299093, 299094, 299095, 299096, 299097, 299098, 299099, 299100, 299101, 299102, 299103, 299104, 299105, ) || 299740, 299107, (299109, 299112, 299741, 299111, ) || 299139, 299141, || 299106, 300283, || 298967, 298884, || 299044, 299045, || 298369, (298370, 298371, 298373, 298374, 298969, 298375, …	24843 || 24843 || 24999 || 24999 || 24999 || 24999 || 25001 || 25001 || 25001 || 25001 || 25001 || 25001 || 25001 || 25001 || 25001 ||	About yourself || About yourself || Your iLabber Experience || Your iLabber Experience || Your iLabber Experience || Your iLabber Experience || Using iLabber for your research || Using iLabber for your research || Using iLabber for your research || Using iLabber for your research || Using iLabber for your research || Using iLabber for your research || Using iLabber for your research || Using iLab…		a. Graduate Student		Chemistry	University of Southampton		Windows	Saving time over the paper notebook process		Used it for some or all of the pilot period	Section Start			--																			--
434113	--	22nd Oct 2012 9:05 am	22nd Oct 2012 9:44 am	39 minutes, 8 seconds	152.78.198.185		295173, 295175, 295176, || 295179, 299137, 298321, || 299259, 299088, (299089, 299090, 299091, 299092, 299093, 299094, 299095, 299096, 299097, 299098, 299099, 299100, 299101, 299102, 299103, 299104, 299105, ) || 299740, 299107, (299109, 299112, 299741, 299111, ) || 299139, 299141, || 299106, 300283, || 298967, 298884, || 299044, 299045, || 298369, (298370, 298371, 298373, 298374, 298969, 298375, …	24843 || 24843 || 24999 || 24999 || 24999 || 24999 || 25001 || 25001 || 25001 || 25001 || 25001 || 25001 || 25001 || 25001 || 25001 ||	About yourself || About yourself || Your iLabber Experience || Your iLabber Experience || Your iLabber Experience || Your iLabber Experience || Using iLabber for your research || Using iLabber for your research || Using iLabber for your research || Using iLabber for your research || Using iLabber for your research || Using iLabber for your research || Using iLabber for your research || Using iLab…		a. Graduate Student		Chemistry - Mainly Organic, Flow Chemistry and UV chemistry	University of Southampton		Mac OS	Other (please specify)	The main interest was several of the point described above. It was mainly improve the ability to search and re-use document, get a standardisation of the data - experiments records and a faster-cleaner lab book written (thanks to template and clone) and also the sharing of data between different level of group management.	Used it for some or all of the pilot period	Section Start			--																			--
435002	--	24th Oct 2012 10:48 am	24th Oct 2012 11:00 am	11 minutes, 56 seconds	152.78.197.135		295173, 295175, 295176, || 295179, 299137, 298321, || 299259, 299088, (299089, 299090, 299091, 299092, 299093, 299094, 299095, 299096, 299097, 299098, 299099, 299100, 299101, 299102, 299103, 299104, 299105, ) || 299740, 299107, (299109, 299112, 299741, 299111, ) || 299139, 299141, || 299106, 300283, || 298967, 298884, || 299044, 299045, || 298369, (298370, 298371, 298373, 298374, 298969, 298375, …	24843 || 24843 || 24999 || 24999 || 24999 || 24999 || 25001 || 25001 || 25001 || 25001 || 25001 || 25001 || 25001 || 25001 || 25001 ||	About yourself || About yourself || Your iLabber Experience || Your iLabber Experience || Your iLabber Experience || Your iLabber Experience || Using iLabber for your research || Using iLabber for your research || Using iLabber for your research || Using iLabber for your research || Using iLabber for your research || Using iLabber for your research || Using iLabber for your research || Using iLab…		d. Other	Post-graduate Student	Chemistry	University of Southampton		Windows	Saving time over the paper notebook process		Used it for some or all of the pilot period	Section Start			--																			--
435570	--	25th Oct 2012 10:16 am	25th Oct 2012 10:24 am	7 minutes, 33 seconds	130.159.17.136	https://nemo.strath.ac.uk/owa/redir.aspx?C=76fd49ff753f4243a708a0e0f6e1bfe3&URL=https%3a%2f%2fwww.isurvey.soton.ac.uk%2f5896%2f48917%2f9ZQ6KH%2fUniversity%2bof%2bStrathclyde	295173, 295175, 295176, || 295179, 299137, 298321, || 299259, 299088, (299089, 299090, 299091, 299092, 299093, 299094, 299095, 299096, 299097, 299098, 299099, 299100, 299101, 299102, 299103, 299104, 299105, ) || 299740, 299107, (299109, 299112, 299741, 299111, ) || 299139, 299141, || 299106, 300283, || 298967, 298884, || 299044, 299045, || 298369, (298370, 298371, 298373, 298374, 298969, 298375, …	24843 || 24843 || 24999 || 24999 || 24999 || 24999 || 25001 || 25001 || 25001 || 25001 || 25001 || 25001 || 25001 || 25001 || 25001 ||	About yourself || About yourself || Your iLabber Experience || Your iLabber Experience || Your iLabber Experience || Your iLabber Experience || Using iLabber for your research || Using iLabber for your research || Using iLabber for your research || Using iLabber for your research || Using iLabber for your research || Using iLabber for your research || Using iLabber for your research || Using iLab…		a. Graduate Student		Formulation science with a side of polymer chemistry.	University of Strathclyde		Windows	Improved quality of record keeping		Used it for some or all of the pilot period	Section Start			--																			--
437887	--	30th Oct 2012 1:55 pm	30th Oct 2012 2:10 pm	14 minutes, 46 seconds	152.78.196.226		295173, 295175, 295176, || 295179, 299137, 298321, || 299259, 299088, (299089, 299090, 299091, 299092, 299093, 299094, 299095, 299096, 299097, 299098, 299099, 299100, 299101, 299102, 299103, 299104, 299105, ) || 299740, 299107, (299109, 299112, 299741, 299111, ) || 299139, 299141, || 299106, 300283, || 298967, 298884, || 299044, 299045, || 298369, (298370, 298371, 298373, 298374, 298969, 298375, …	24843 || 24843 || 24999 || 24999 || 24999 || 24999 || 25001 || 25001 || 25001 || 25001 || 25001 || 25001 || 25001 || 25001 || 25001 ||	About yourself || About yourself || Your iLabber Experience || Your iLabber Experience || Your iLabber Experience || Your iLabber Experience || Using iLabber for your research || Using iLabber for your research || Using iLabber for your research || Using iLabber for your research || Using iLabber for your research || Using iLabber for your research || Using iLabber for your research || Using iLab…		a. Graduate Student		Analytical chemistry	University of Southampton		Windows	Saving time over the paper notebook process		Used it for some or all of the pilot period	Section Start			--																			--
438119	--	31st Oct 2012 9:56 am	31st Oct 2012 10:05 am	8 minutes, 59 seconds	176.255.93.196		310045, 310047, 310048, || 310050, 310051, 310053, || 310054, 310056, (310057, 310058, 310059, 310060, 310061, 310062, 310063, 310064, 310065, 310066, 310067, 310068, 310069, 310070, 310071, 310072, 310073, ) 310074, 310075, (310076, 310077, 310078, 310079, ) 310080, 310082, 310084, 310085, || 310086, 310089, 310090, 310091, 310092, (310093, 310094, 310095, 310096, 310097, 310098, ) 310099, 31010…	25913 || 25913 || 25914 || 25915 ||	About yourself || About yourself || Your iLabber Experience || Using iLabber for your research		a. Graduate Student		Analytical Chemistry	University of Manchester		Windows	Improved quality of record keeping		Used it for some or all of the pilot period	Section Start			--																			--
437957	--	30th Oct 2012 3:44 pm	31st Oct 2012 8:27 am	16 hours, 42 minutes, 49 seconds	86.139.111.32		295173, 295175, 295176, || 295179, 299137, 298321, || 299259, 299088, (299089, 299090, 299091, 299092, 299093, 299094, 299095, 299096, 299097, 299098, 299099, 299100, 299101, 299102, 299103, 299104, 299105, ) || 299740, 299107, (299109, 299112, 299741, 299111, ) || 299139, 299141, || 299106, 300283, || 298967, 298884, || 299044, 299045, || 298369, (298370, 298371, 298373, 298374, 298969, 298375, …	24843 || 24843 || 24999 || 24999 || 24999 || 24999 || 25001 || 25001 || 25001 || 25001 || 25001 || 25001 || 25001 || 25001 || 25001 ||	About yourself || About yourself || Your iLabber Experience || Your iLabber Experience || Your iLabber Experience || Your iLabber Experience || Using iLabber for your research || Using iLabber for your research || Using iLabber for your research || Using iLabber for your research || Using iLabber for your research || Using iLabber for your research || Using iLabber for your research || Using iLab…		c. Academic Staff	Researcher	Chemistry	University of Southampton		Mac OS	Improved access to research data and project management		Used it for some or all of the pilot period	Section Start	Did not have time to investigate it further	I had issues with passwords and I lost interest in trying to make it work after three unsuccessful attempts	--	Very important	Quite important	Very important	Very important	Very important	Very important	Very important	Quite important	Quite important	Very important	Very important	Very important	Very important	Very important	Very important	Very important	N/A	please delete if commenting	--	No	No	Yes	Yes	By the department		Universities deploy and manage the ELN with their own IT resources
438108	--	31st Oct 2012 9:25 am	31st Oct 2012 9:31 am	6 minutes, 19 seconds	130.88.141.188		310045, 310047, 310048, || 310050, 310051, 310053, || 310054, 310056, (310057, 310058, 310059, 310060, 310061, 310062, 310063, 310064, 310065, 310066, 310067, 310068, 310069, 310070, 310071, 310072, 310073, ) 310074, 310075, (310076, 310077, 310078, 310079, ) 310080, 310082, 310084, 310085, || 310086, 310089, 310090, 310091, 310092, (310093, 310094, 310095, 310096, 310097, 310098, ) 310099, 31010…	25913 || 25913 || 25914 || 25915 ||	About yourself || About yourself || Your iLabber Experience || Using iLabber for your research		a. Graduate Student		Chemical Engineering	University of Manchester		Windows	Improved ability to search and re-use documented information		Used it for some or all of the pilot period	Section Start			--																			--
438112	--	31st Oct 2012 9:42 am	31st Oct 2012 9:56 am	14 minutes, 46 seconds	137.222.42.7		310045, 310047, 310048, || 310050, 310051, 310053, || 310054, 310056, (310057, 310058, 310059, 310060, 310061, 310062, 310063, 310064, 310065, 310066, 310067, 310068, 310069, 310070, 310071, 310072, 310073, ) 310074, 310075, (310076, 310077, 310078, 310079, ) 310080, 310082, 310084, 310085, || 310086, 310089, 310090, 310091, 310092, (310093, 310094, 310095, 310096, 310097, 310098, ) 310099, 31010…	25913 || 25913 || 25914 || 25915 ||	About yourself || About yourself || Your iLabber Experience || Using iLabber for your research		a. Graduate Student		Chemistry	University of Bristol		Windows	Improved ability to search and re-use documented information		Used it for some or all of the pilot period	Section Start			--																			--
440243	--	6th Nov 2012 9:50 pm	6th Nov 2012 10:11 pm	20 minutes, 16 seconds	90.211.4.112		310045, 310047, 310048, || 310050, 310051, 310053, || 310054, 310056, (310057, 310058, 310059, 310060, 310061, 310062, 310063, 310064, 310065, 310066, 310067, 310068, 310069, 310070, 310071, 310072, 310073, ) 310074, 310075, (310076, 310077, 310078, 310079, ) 310080, 310082, 310084, 310085, || 310086, 310089, 310090, 310091, 310092, (310093, 310094, 310095, 310096, 310097, 310098, ) 310099, 31010…	25913 || 25913 || 25914 || 25915 ||	About yourself || About yourself || Your iLabber Experience || Using iLabber for your research		b. Early Career Researcher (PDRA)		Chemistry	Queens University Belfast		Windows	Better ability to collaborate and share information		Used it for some or all of the pilot period	Section Start			--																			--
439893	--	6th Nov 2012 7:05 am	6th Nov 2012 7:47 am	41 minutes, 52 seconds	143.117.43.235		310045, 310047, 310048, || 310050, 310051, 310053, || 310054, 310056, (310057, 310058, 310059, 310060, 310061, 310062, 310063, 310064, 310065, 310066, 310067, 310068, 310069, 310070, 310071, 310072, 310073, ) 310074, 310075, (310076, 310077, 310078, 310079, ) 310080, 310082, 310084, 310085, || 310086, 310089, 310090, 310091, 310092, (310093, 310094, 310095, 310096, 310097, 310098, ) 310099, 31010…	25913 || 25913 || 25914 || 25915 ||	About yourself || About yourself || Your iLabber Experience || Using iLabber for your research		c. Academic Staff		chemical biology, organic synthesis, phosphorus chemistry	Queens University Belfast		Windows	Improved access to research data and project management		Used it for some or all of the pilot period	Section Start			--																			--
439905	--	6th Nov 2012 9:03 am	6th Nov 2012 9:11 am	8 minutes, 37 seconds	152.78.196.80		310045, 310047, 310048, || 310050, 310051, 310053, || 310054, 310056, (310057, 310058, 310059, 310060, 310061, 310062, 310063, 310064, 310065, 310066, 310067, 310068, 310069, 310070, 310071, 310072, 310073, ) 310074, 310075, (310076, 310077, 310078, 310079, ) 310080, 310082, 310084, 310085, || 310086, 310089, 310090, 310091, 310092, (310093, 310094, 310095, 310096, 310097, 310098, ) 310099, 31010…	25913 || 25913 || 25914 || 25915 ||	About yourself || About yourself || Your iLabber Experience || Using iLabber for your research		c. Academic Staff		Chemistry	University of Southampton		Mac OS	Improved access to research data and project management		Used it for some or all of the pilot period	Section Start			--																			--
440465	--	7th Nov 2012 2:39 pm	7th Nov 2012 2:58 pm	19 minutes, 12 seconds	188.223.112.24		310045, 310047, 310048, || 310050, 310051, 310053, || 310054, 310056, (310057, 310058, 310059, 310060, 310061, 310062, 310063, 310064, 310065, 310066, 310067, 310068, 310069, 310070, 310071, 310072, 310073, ) 310074, 310075, (310076, 310077, 310078, 310079, ) 310080, 310082, 310084, 310085, || 310086, 310089, 310090, 310091, 310092, (310093, 310094, 310095, 310096, 310097, 310098, ) 310099, 31010…	25913 || 25913 || 25914 || 25915 ||	About yourself || About yourself || Your iLabber Experience || Using iLabber for your research		c. Academic Staff		Chemistry	University College London		Windows	Improved access to research data and project management		Used it for some or all of the pilot period	Section Start			--																			--
429393	--	10th Oct 2012 10:49 pm	10th Oct 2012 10:56 pm	7 minutes, 5 seconds	86.6.104.5		295173, 295175, 295176, || 295179, 299137, 298321, || 299259, 299088, (299089, 299090, 299091, 299092, 299093, 299094, 299095, 299096, 299097, 299098, 299099, 299100, 299101, 299102, 299103, 299104, 299105, ) || 299740, 299107, (299109, 299112, 299741, 299111, ) || 299139, 299141, || 299106, 300283, || 298967, 298884, || 299044, 299045, || 298369, (298370, 298371, 298373, 298374, 298969, 298375, …	24843 || 24843 || 24999 || 24999 || 24999 || 24999 || 25001 || 25001 || 25001 || 25001 || 25001 || 25001 || 25001 || 25001 || 25001 ||	About yourself || About yourself || Your iLabber Experience || Your iLabber Experience || Your iLabber Experience || Your iLabber Experience || Using iLabber for your research || Using iLabber for your research || Using iLabber for your research || Using iLabber for your research || Using iLabber for your research || Using iLabber for your research || Using iLabber for your research || Using iLab…		a. Graduate Student		Chemistry	Queen Mary University of London		Windows	Improved quality of record keeping		Used it for some or all of the pilot period	Section Start			--																			--
429397	--	10th Oct 2012 10:59 pm	10th Oct 2012 11:10 pm	11 minutes, 8 seconds	2.25.92.168		295173, 295175, 295176, || 295179, 299137, 298321, || 299259, 299088, (299089, 299090, 299091, 299092, 299093, 299094, 299095, 299096, 299097, 299098, 299099, 299100, 299101, 299102, 299103, 299104, 299105, ) || 299740, 299107, (299109, 299112, 299741, 299111, ) || 299139, 299141, || 299106, 300283, || 298967, 298884, || 299044, 299045, || 298369, (298370, 298371, 298373, 298374, 298969, 298375, …	24843 || 24843 || 24999 || 24999 || 24999 || 24999 || 25001 || 25001 || 25001 || 25001 || 25001 || 25001 || 25001 || 25001 || 25001 ||	About yourself || About yourself || Your iLabber Experience || Your iLabber Experience || Your iLabber Experience || Your iLabber Experience || Using iLabber for your research || Using iLabber for your research || Using iLabber for your research || Using iLabber for your research || Using iLabber for your research || Using iLabber for your research || Using iLabber for your research || Using iLab…		a. Graduate Student		Chemistry	Imperial College London		Windows	Improved quality of record keeping		Used it for some or all of the pilot period	Section Start			--																			--
429560	--	11th Oct 2012 10:04 am	11th Oct 2012 10:24 am	19 minutes, 52 seconds	131.251.254.243		295173, 295175, 295176, || 295179, 299137, 298321, || 299259, 299088, (299089, 299090, 299091, 299092, 299093, 299094, 299095, 299096, 299097, 299098, 299099, 299100, 299101, 299102, 299103, 299104, 299105, ) || 299740, 299107, (299109, 299112, 299741, 299111, ) || 299139, 299141, || 299106, 300283, || 298967, 298884, || 299044, 299045, || 298369, (298370, 298371, 298373, 298374, 298969, 298375, …	24843 || 24843 || 24999 || 24999 || 24999 || 24999 || 25001 || 25001 || 25001 || 25001 || 25001 || 25001 || 25001 || 25001 || 25001 ||	About yourself || About yourself || Your iLabber Experience || Your iLabber Experience || Your iLabber Experience || Your iLabber Experience || Using iLabber for your research || Using iLabber for your research || Using iLabber for your research || Using iLabber for your research || Using iLabber for your research || Using iLabber for your research || Using iLabber for your research || Using iLab…		d. Other	IT Support - CTO	IT Support services for all academics	Cardiff University		Windows	Other (please specify)	To determine the part than ELNs generally might play in the emerging requirements for Research Data Management, inc. the EPSRC framework.	Used it for some or all of the pilot period	Section Start			--																			--
430111	--	11th Oct 2012 11:05 pm	11th Oct 2012 11:14 pm	9 minutes, 0 seconds	90.219.237.231		295173, 295175, 295176, || 295179, 299137, 298321, || 299259, 299088, (299089, 299090, 299091, 299092, 299093, 299094, 299095, 299096, 299097, 299098, 299099, 299100, 299101, 299102, 299103, 299104, 299105, ) || 299740, 299107, (299109, 299112, 299741, 299111, ) || 299139, 299141, || 299106, 300283, || 298967, 298884, || 299044, 299045, || 298369, (298370, 298371, 298373, 298374, 298969, 298375, …	24843 || 24843 || 24999 || 24999 || 24999 || 24999 || 25001 || 25001 || 25001 || 25001 || 25001 || 25001 || 25001 || 25001 || 25001 ||	About yourself || About yourself || Your iLabber Experience || Your iLabber Experience || Your iLabber Experience || Your iLabber Experience || Using iLabber for your research || Using iLabber for your research || Using iLabber for your research || Using iLabber for your research || Using iLabber for your research || Using iLabber for your research || Using iLabber for your research || Using iLab…		c. Academic Staff		Chemistry	Queen Mary University of London		Windows	Improved ability to search and re-use documented information		Used it for some or all of the pilot period	Section Start			--																			--
429601	--	11th Oct 2012 11:12 am	11th Oct 2012 11:21 am	9 minutes, 43 seconds	143.210.153.183		295173, 295175, 295176, || 295179, 299137, 298321, || 299259, 299088, (299089, 299090, 299091, 299092, 299093, 299094, 299095, 299096, 299097, 299098, 299099, 299100, 299101, 299102, 299103, 299104, 299105, ) || 299740, 299107, (299109, 299112, 299741, 299111, ) || 299139, 299141, || 299106, 300283, || 298967, 298884, || 299044, 299045, || 298369, (298370, 298371, 298373, 298374, 298969, 298375, …	24843 || 24843 || 24999 || 24999 || 24999 || 24999 || 25001 || 25001 || 25001 || 25001 || 25001 || 25001 || 25001 || 25001 || 25001 ||	About yourself || About yourself || Your iLabber Experience || Your iLabber Experience || Your iLabber Experience || Your iLabber Experience || Using iLabber for your research || Using iLabber for your research || Using iLabber for your research || Using iLabber for your research || Using iLabber for your research || Using iLabber for your research || Using iLabber for your research || Using iLab…		c. Academic Staff		Biology	University of Leicester		Mac OS	Improved ability to search and re-use documented information		Used it for some or all of the pilot period	Section Start			--																			--
429691	--	11th Oct 2012 12:06 pm	11th Oct 2012 12:32 pm	25 minutes, 54 seconds	128.40.225.23		295173, 295175, 295176, || 295179, 299137, 298321, || 299259, 299088, (299089, 299090, 299091, 299092, 299093, 299094, 299095, 299096, 299097, 299098, 299099, 299100, 299101, 299102, 299103, 299104, 299105, ) || 299740, 299107, (299109, 299112, 299741, 299111, ) || 299139, 299141, || 299106, 300283, || 298967, 298884, || 299044, 299045, || 298369, (298370, 298371, 298373, 298374, 298969, 298375, …	24843 || 24843 || 24999 || 24999 || 24999 || 24999 || 25001 || 25001 || 25001 || 25001 || 25001 || 25001 || 25001 || 25001 || 25001 ||	About yourself || About yourself || Your iLabber Experience || Your iLabber Experience || Your iLabber Experience || Your iLabber Experience || Using iLabber for your research || Using iLabber for your research || Using iLabber for your research || Using iLabber for your research || Using iLabber for your research || Using iLabber for your research || Using iLabber for your research || Using iLab…		a. Graduate Student		Medicinal Chemistry	University College London		Windows	Improved access to research data and project management		Used it for some or all of the pilot period	Section Start			--																			--
429394	--	10th Oct 2012 10:50 pm	11th Oct 2012 3:14 pm	16 hours, 24 minutes, 36 seconds	2.127.42.221		295173, 295175, 295176, || 295179, 299137, 298321, || 299259, 299088, (299089, 299090, 299091, 299092, 299093, 299094, 299095, 299096, 299097, 299098, 299099, 299100, 299101, 299102, 299103, 299104, 299105, ) || 299740, 299107, (299109, 299112, 299741, 299111, ) || 299139, 299141, || 299106, 300283, || 298967, 298884, || 299044, 299045, || 298369, (298370, 298371, 298373, 298374, 298969, 298375, …	24843 || 24843 || 24999 || 24999 || 24999 || 24999 || 25001 || 25001 || 25001 || 25001 || 25001 || 25001 || 25001 || 25001 || 25001 ||	About yourself || About yourself || Your iLabber Experience || Your iLabber Experience || Your iLabber Experience || Your iLabber Experience || Using iLabber for your research || Using iLabber for your research || Using iLabber for your research || Using iLabber for your research || Using iLabber for your research || Using iLabber for your research || Using iLabber for your research || Using iLab…		a. Graduate Student		Chemistry	University of East Anglia		Windows	Saving time over the paper notebook process		Used it for some or all of the pilot period	Section Start			--																			--
429483	--	11th Oct 2012 6:11 am	11th Oct 2012 6:16 am	5 minutes, 11 seconds	213.205.233.254		295173, 295175, 295176, || 295179, 299137, 298321, || 299259, 299088, (299089, 299090, 299091, 299092, 299093, 299094, 299095, 299096, 299097, 299098, 299099, 299100, 299101, 299102, 299103, 299104, 299105, ) || 299740, 299107, (299109, 299112, 299741, 299111, ) || 299139, 299141, || 299106, 300283, || 298967, 298884, || 299044, 299045, || 298369, (298370, 298371, 298373, 298374, 298969, 298375, …	24843 || 24843 || 24999 || 24999 || 24999 || 24999 || 25001 || 25001 || 25001 || 25001 || 25001 || 25001 || 25001 || 25001 || 25001 ||	About yourself || About yourself || Your iLabber Experience || Your iLabber Experience || Your iLabber Experience || Your iLabber Experience || Using iLabber for your research || Using iLabber for your research || Using iLabber for your research || Using iLabber for your research || Using iLabber for your research || Using iLabber for your research || Using iLabber for your research || Using iLab…		c. Academic Staff		Chemistry	University of Huddersfield		Mac OS	Improved access to research data and project management		Used it for some or all of the pilot period	Section Start			--																			--
429505	--	11th Oct 2012 8:45 am	11th Oct 2012 8:54 am	9 minutes, 5 seconds	143.210.204.43		295173, 295175, 295176, || 295179, 299137, 298321, || 299259, 299088, (299089, 299090, 299091, 299092, 299093, 299094, 299095, 299096, 299097, 299098, 299099, 299100, 299101, 299102, 299103, 299104, 299105, ) || 299740, 299107, (299109, 299112, 299741, 299111, ) || 299139, 299141, || 299106, 300283, || 298967, 298884, || 299044, 299045, || 298369, (298370, 298371, 298373, 298374, 298969, 298375, …	24843 || 24843 || 24999 || 24999 || 24999 || 24999 || 25001 || 25001 || 25001 || 25001 || 25001 || 25001 || 25001 || 25001 || 25001 ||	About yourself || About yourself || Your iLabber Experience || Your iLabber Experience || Your iLabber Experience || Your iLabber Experience || Using iLabber for your research || Using iLabber for your research || Using iLabber for your research || Using iLabber for your research || Using iLabber for your research || Using iLabber for your research || Using iLabber for your research || Using iLab…		c. Academic Staff		Chemical Biology	University of Leicester		Mac OS	Improved access to research data and project management		Used it for some or all of the pilot period	Section Start			--																			--
429512	--	11th Oct 2012 8:57 am	11th Oct 2012 9:06 am	8 minutes, 53 seconds	129.11.213.52	https://outlook.leeds.ac.uk/owa/redir.aspx?C=9c0f7ecfbee845bcbdd601921234565d&URL=https%3a%2f%2fwww.isurvey.soton.ac.uk%2f5896%2f48053%2fXGDCXX%2fUniversity%2bof%2bLeeds	295173, 295175, 295176, || 295179, 299137, 298321, || 299259, 299088, (299089, 299090, 299091, 299092, 299093, 299094, 299095, 299096, 299097, 299098, 299099, 299100, 299101, 299102, 299103, 299104, 299105, ) || 299740, 299107, (299109, 299112, 299741, 299111, ) || 299139, 299141, || 299106, 300283, || 298967, 298884, || 299044, 299045, || 298369, (298370, 298371, 298373, 298374, 298969, 298375, …	24843 || 24843 || 24999 || 24999 || 24999 || 24999 || 25001 || 25001 || 25001 || 25001 || 25001 || 25001 || 25001 || 25001 || 25001 ||	About yourself || About yourself || Your iLabber Experience || Your iLabber Experience || Your iLabber Experience || Your iLabber Experience || Using iLabber for your research || Using iLabber for your research || Using iLabber for your research || Using iLabber for your research || Using iLabber for your research || Using iLabber for your research || Using iLabber for your research || Using iLab…		a. Graduate Student		Chemistry	University of Leeds		Windows	Saving time over the paper notebook process		Used it for some or all of the pilot period	Section Start			--																			--
429529	--	11th Oct 2012 9:10 am	11th Oct 2012 9:23 am	12 minutes, 59 seconds	143.210.144.166		295173, 295175, 295176, || 295179, 299137, 298321, || 299259, 299088, (299089, 299090, 299091, 299092, 299093, 299094, 299095, 299096, 299097, 299098, 299099, 299100, 299101, 299102, 299103, 299104, 299105, ) || 299740, 299107, (299109, 299112, 299741, 299111, ) || 299139, 299141, || 299106, 300283, || 298967, 298884, || 299044, 299045, || 298369, (298370, 298371, 298373, 298374, 298969, 298375, …	24843 || 24843 || 24999 || 24999 || 24999 || 24999 || 25001 || 25001 || 25001 || 25001 || 25001 || 25001 || 25001 || 25001 || 25001 ||	About yourself || About yourself || Your iLabber Experience || Your iLabber Experience || Your iLabber Experience || Your iLabber Experience || Using iLabber for your research || Using iLabber for your research || Using iLabber for your research || Using iLabber for your research || Using iLabber for your research || Using iLabber for your research || Using iLabber for your research || Using iLab…		a. Graduate Student		Chemistry, enzyme kinetics	University of Leicester		Windows	Saving time over the paper notebook process		Used it for some or all of the pilot period	Section Start			--																			--
429539	--	11th Oct 2012 9:18 am	11th Oct 2012 9:30 am	12 minutes, 24 seconds	143.210.144.28		295173, 295175, 295176, || 295179, 299137, 298321, || 299259, 299088, (299089, 299090, 299091, 299092, 299093, 299094, 299095, 299096, 299097, 299098, 299099, 299100, 299101, 299102, 299103, 299104, 299105, ) || 299740, 299107, (299109, 299112, 299741, 299111, ) || 299139, 299141, || 299106, 300283, || 298967, 298884, || 299044, 299045, || 298369, (298370, 298371, 298373, 298374, 298969, 298375, …	24843 || 24843 || 24999 || 24999 || 24999 || 24999 || 25001 || 25001 || 25001 || 25001 || 25001 || 25001 || 25001 || 25001 || 25001 ||	About yourself || About yourself || Your iLabber Experience || Your iLabber Experience || Your iLabber Experience || Your iLabber Experience || Using iLabber for your research || Using iLabber for your research || Using iLabber for your research || Using iLabber for your research || Using iLabber for your research || Using iLabber for your research || Using iLabber for your research || Using iLab…		a. Graduate Student		Chemistry	University of Leicester		Windows	Improved access to research data and project management		Used it for some or all of the pilot period	Section Start			--																			--
429541	--	11th Oct 2012 9:20 am	11th Oct 2012 9:57 am	37 minutes, 18 seconds	139.222.218.164	https://ueaexchange.uea.ac.uk/owa/redir.aspx?C=oAl0pe5rp0Sh7_fIRgogrvAhQFIge88IYhY_AGdUmwQIuGE-ROIbib9ZZk2NsCi45Knldv_-nPI.&URL=https%3a%2f%2fwww.isurvey.soton.ac.uk%2f5896%2f48016%2fF3EV4N%2fUniversity%2bof%2bEast%2bAnglia	295173, 295175, 295176, || 295179, 299137, 298321, || 299259, 299088, (299089, 299090, 299091, 299092, 299093, 299094, 299095, 299096, 299097, 299098, 299099, 299100, 299101, 299102, 299103, 299104, 299105, ) || 299740, 299107, (299109, 299112, 299741, 299111, ) || 299139, 299141, || 299106, 300283, || 298967, 298884, || 299044, 299045, || 298369, (298370, 298371, 298373, 298374, 298969, 298375, …	24843 || 24843 || 24999 || 24999 || 24999 || 24999 || 25001 || 25001 || 25001 || 25001 || 25001 || 25001 || 25001 || 25001 || 25001 ||	About yourself || About yourself || Your iLabber Experience || Your iLabber Experience || Your iLabber Experience || Your iLabber Experience || Using iLabber for your research || Using iLabber for your research || Using iLabber for your research || Using iLabber for your research || Using iLabber for your research || Using iLabber for your research || Using iLabber for your research || Using iLab…		a. Graduate Student		Chemistry. Mostly organic synthetic chemistry.	University of East Anglia		Windows	Improved access to research data and project management		Used it for some or all of the pilot period	Section Start			--																			--
430295	--	12th Oct 2012 10:28 am	12th Oct 2012 10:45 am	17 minutes, 17 seconds	143.210.144.240		295173, 295175, 295176, || 295179, 299137, 298321, || 299259, 299088, (299089, 299090, 299091, 299092, 299093, 299094, 299095, 299096, 299097, 299098, 299099, 299100, 299101, 299102, 299103, 299104, 299105, ) || 299740, 299107, (299109, 299112, 299741, 299111, ) || 299139, 299141, || 299106, 300283, || 298967, 298884, || 299044, 299045, || 298369, (298370, 298371, 298373, 298374, 298969, 298375, …	24843 || 24843 || 24999 || 24999 || 24999 || 24999 || 25001 || 25001 || 25001 || 25001 || 25001 || 25001 || 25001 || 25001 || 25001 ||	About yourself || About yourself || Your iLabber Experience || Your iLabber Experience || Your iLabber Experience || Your iLabber Experience || Using iLabber for your research || Using iLabber for your research || Using iLabber for your research || Using iLabber for your research || Using iLabber for your research || Using iLabber for your research || Using iLabber for your research || Using iLab…		a. Graduate Student		chemistry	University of Leicester		Windows	Saving time over the paper notebook process		Used it for some or all of the pilot period	Section Start			--																			--
431365	--	15th Oct 2012 9:44 am	15th Oct 2012 3:49 pm	6 hours, 4 minutes, 56 seconds	137.222.43.10		295173, 295175, 295176, || 295179, 299137, 298321, || 299259, 299088, (299089, 299090, 299091, 299092, 299093, 299094, 299095, 299096, 299097, 299098, 299099, 299100, 299101, 299102, 299103, 299104, 299105, ) || 299740, 299107, (299109, 299112, 299741, 299111, ) || 299139, 299141, || 299106, 300283, || 298967, 298884, || 299044, 299045, || 298369, (298370, 298371, 298373, 298374, 298969, 298375, …	24843 || 24843 || 24999 || 24999 || 24999 || 24999 || 25001 || 25001 || 25001 || 25001 || 25001 || 25001 || 25001 || 25001 || 25001 ||	About yourself || About yourself || Your iLabber Experience || Your iLabber Experience || Your iLabber Experience || Your iLabber Experience || Using iLabber for your research || Using iLabber for your research || Using iLabber for your research || Using iLabber for your research || Using iLabber for your research || Using iLabber for your research || Using iLabber for your research || Using iLab…		a. Graduate Student		Chemistry	University of Bristol		Windows	Improved quality of record keeping		Used it for some or all of the pilot period	Section Start			--																			--
434205	--	22nd Oct 2012 12:59 pm	22nd Oct 2012 1:08 pm	9 minutes, 15 seconds	129.11.212.113	https://outlook.leeds.ac.uk/owa/redir.aspx?C=ab1ec80511d043c8a0d6d70ee6642335&URL=https%3a%2f%2fwww.isurvey.soton.ac.uk%2f5896%2f48049%2fENDEVX%2f	295173, 295175, 295176, || 295179, 299137, 298321, || 299259, 299088, (299089, 299090, 299091, 299092, 299093, 299094, 299095, 299096, 299097, 299098, 299099, 299100, 299101, 299102, 299103, 299104, 299105, ) || 299740, 299107, (299109, 299112, 299741, 299111, ) || 299139, 299141, || 299106, 300283, || 298967, 298884, || 299044, 299045, || 298369, (298370, 298371, 298373, 298374, 298969, 298375, …	24843 || 24843 || 24999 || 24999 || 24999 || 24999 || 25001 || 25001 || 25001 || 25001 || 25001 || 25001 || 25001 || 25001 || 25001 ||	About yourself || About yourself || Your iLabber Experience || Your iLabber Experience || Your iLabber Experience || Your iLabber Experience || Using iLabber for your research || Using iLabber for your research || Using iLabber for your research || Using iLabber for your research || Using iLabber for your research || Using iLabber for your research || Using iLabber for your research || Using iLab…		a. Graduate Student		Chemistry, Chemical Biology	University of Leeds		Windows	Improved access to research data and project management		Used it for some or all of the pilot period	Section Start			--																			--
434161	--	22nd Oct 2012 10:53 am	22nd Oct 2012 11:02 am	8 minutes, 45 seconds	138.251.162.38		295173, 295175, 295176, || 295179, 299137, 298321, || 299259, 299088, (299089, 299090, 299091, 299092, 299093, 299094, 299095, 299096, 299097, 299098, 299099, 299100, 299101, 299102, 299103, 299104, 299105, ) || 299740, 299107, (299109, 299112, 299741, 299111, ) || 299139, 299141, || 299106, 300283, || 298967, 298884, || 299044, 299045, || 298369, (298370, 298371, 298373, 298374, 298969, 298375, …	24843 || 24843 || 24999 || 24999 || 24999 || 24999 || 25001 || 25001 || 25001 || 25001 || 25001 || 25001 || 25001 || 25001 || 25001 ||	About yourself || About yourself || Your iLabber Experience || Your iLabber Experience || Your iLabber Experience || Your iLabber Experience || Using iLabber for your research || Using iLabber for your research || Using iLabber for your research || Using iLabber for your research || Using iLabber for your research || Using iLabber for your research || Using iLabber for your research || Using iLab…		a. Graduate Student		Chemistry	University of St Andrews		Mac OS	Improved ability to search and re-use documented information		Used it for some or all of the pilot period	Section Start			--																			--
434108	--	22nd Oct 2012 9:00 am	22nd Oct 2012 9:09 am	8 minutes, 44 seconds	138.251.103.59		295173, 295175, 295176, || 295179, 299137, 298321, || 299259, 299088, (299089, 299090, 299091, 299092, 299093, 299094, 299095, 299096, 299097, 299098, 299099, 299100, 299101, 299102, 299103, 299104, 299105, ) || 299740, 299107, (299109, 299112, 299741, 299111, ) || 299139, 299141, || 299106, 300283, || 298967, 298884, || 299044, 299045, || 298369, (298370, 298371, 298373, 298374, 298969, 298375, …	24843 || 24843 || 24999 || 24999 || 24999 || 24999 || 25001 || 25001 || 25001 || 25001 || 25001 || 25001 || 25001 || 25001 || 25001 ||	About yourself || About yourself || Your iLabber Experience || Your iLabber Experience || Your iLabber Experience || Your iLabber Experience || Using iLabber for your research || Using iLabber for your research || Using iLabber for your research || Using iLabber for your research || Using iLabber for your research || Using iLabber for your research || Using iLabber for your research || Using iLab…		c. Academic Staff		Chemistry	University of St Andrews		Mac OS	Improved access to research data and project management		Used it for some or all of the pilot period	Section Start			--																			--
434111	--	22nd Oct 2012 9:03 am	22nd Oct 2012 9:11 am	8 minutes, 20 seconds	130.159.128.224	https://nemo.strath.ac.uk/owa/redir.aspx?C=d062e97c34c8466fb3d0975760f1f7be&URL=https%3a%2f%2fwww.isurvey.soton.ac.uk%2f5896%2f48919%2fXISAUZ%2fUniversity%2bof%2bStrathclyde	295173, 295175, 295176, || 295179, 299137, 298321, || 299259, 299088, (299089, 299090, 299091, 299092, 299093, 299094, 299095, 299096, 299097, 299098, 299099, 299100, 299101, 299102, 299103, 299104, 299105, ) || 299740, 299107, (299109, 299112, 299741, 299111, ) || 299139, 299141, || 299106, 300283, || 298967, 298884, || 299044, 299045, || 298369, (298370, 298371, 298373, 298374, 298969, 298375, …	24843 || 24843 || 24999 || 24999 || 24999 || 24999 || 25001 || 25001 || 25001 || 25001 || 25001 || 25001 || 25001 || 25001 || 25001 ||	About yourself || About yourself || Your iLabber Experience || Your iLabber Experience || Your iLabber Experience || Your iLabber Experience || Using iLabber for your research || Using iLabber for your research || Using iLabber for your research || Using iLabber for your research || Using iLabber for your research || Using iLabber for your research || Using iLabber for your research || Using iLab…		a. Graduate Student		Pharmacoepidemiology	University of Strathclyde		Windows	Improved quality of record keeping		Used it for some or all of the pilot period	Section Start			--																			--
434110	--	22nd Oct 2012 9:03 am	22nd Oct 2012 9:17 am	14 minutes, 26 seconds	138.251.14.34		295173, 295175, 295176, || 295179, 299137, 298321, || 299259, 299088, (299089, 299090, 299091, 299092, 299093, 299094, 299095, 299096, 299097, 299098, 299099, 299100, 299101, 299102, 299103, 299104, 299105, ) || 299740, 299107, (299109, 299112, 299741, 299111, ) || 299139, 299141, || 299106, 300283, || 298967, 298884, || 299044, 299045, || 298369, (298370, 298371, 298373, 298374, 298969, 298375, …	24843 || 24843 || 24999 || 24999 || 24999 || 24999 || 25001 || 25001 || 25001 || 25001 || 25001 || 25001 || 25001 || 25001 || 25001 ||	About yourself || About yourself || Your iLabber Experience || Your iLabber Experience || Your iLabber Experience || Your iLabber Experience || Using iLabber for your research || Using iLabber for your research || Using iLabber for your research || Using iLabber for your research || Using iLabber for your research || Using iLabber for your research || Using iLabber for your research || Using iLab…		a. Graduate Student		Chemistry, Biology	University of St Andrews		Windows	Improved ability to search and re-use documented information		Used it for some or all of the pilot period	Section Start			--																			--
434118	--	22nd Oct 2012 9:19 am	22nd Oct 2012 9:31 am	11 minutes, 48 seconds	130.159.110.221	https://nemo.strath.ac.uk/owa/redir.aspx?C=167c2b78487a4b4a9cfebbed9a5612c8&URL=https%3a%2f%2fwww.isurvey.soton.ac.uk%2f5896%2f48923%2f2OLJY5%2fUniversity%2bof%2bStrathclyde	295173, 295175, 295176, || 295179, 299137, 298321, || 299259, 299088, (299089, 299090, 299091, 299092, 299093, 299094, 299095, 299096, 299097, 299098, 299099, 299100, 299101, 299102, 299103, 299104, 299105, ) || 299740, 299107, (299109, 299112, 299741, 299111, ) || 299139, 299141, || 299106, 300283, || 298967, 298884, || 299044, 299045, || 298369, (298370, 298371, 298373, 298374, 298969, 298375, …	24843 || 24843 || 24999 || 24999 || 24999 || 24999 || 25001 || 25001 || 25001 || 25001 || 25001 || 25001 || 25001 || 25001 || 25001 ||	About yourself || About yourself || Your iLabber Experience || Your iLabber Experience || Your iLabber Experience || Your iLabber Experience || Using iLabber for your research || Using iLabber for your research || Using iLabber for your research || Using iLabber for your research || Using iLabber for your research || Using iLabber for your research || Using iLabber for your research || Using iLab…		a. Graduate Student		pharmacy	University of Strathclyde		Windows	Improved quality of record keeping		Used it for some or all of the pilot period	Section Start			--																			--
434122	--	22nd Oct 2012 9:34 am	22nd Oct 2012 9:39 am	5 minutes, 28 seconds	138.37.54.102		295173, 295175, 295176, || 295179, 299137, 298321, || 299259, 299088, (299089, 299090, 299091, 299092, 299093, 299094, 299095, 299096, 299097, 299098, 299099, 299100, 299101, 299102, 299103, 299104, 299105, ) || 299740, 299107, (299109, 299112, 299741, 299111, ) || 299139, 299141, || 299106, 300283, || 298967, 298884, || 299044, 299045, || 298369, (298370, 298371, 298373, 298374, 298969, 298375, …	24843 || 24843 || 24999 || 24999 || 24999 || 24999 || 25001 || 25001 || 25001 || 25001 || 25001 || 25001 || 25001 || 25001 || 25001 ||	About yourself || About yourself || Your iLabber Experience || Your iLabber Experience || Your iLabber Experience || Your iLabber Experience || Using iLabber for your research || Using iLabber for your research || Using iLabber for your research || Using iLabber for your research || Using iLabber for your research || Using iLabber for your research || Using iLabber for your research || Using iLab…		a. Graduate Student		Chemistry	Queen Mary University of London		Windows	Improved ability to search and re-use documented information		Used it for some or all of the pilot period	Section Start			--																			--
435053	--	24th Oct 2012 12:40 pm	24th Oct 2012 12:52 pm	11 minutes, 42 seconds	2.101.151.11	https://nemo.strath.ac.uk/owa/redir.aspx?C=ea9b2c17e36741739ff673c7afbd4361&URL=https%3a%2f%2fwww.isurvey.soton.ac.uk%2f5896%2f48914%2f4Y9B5M%2fUniversity%2bof%2bStrathclyde	295173, 295175, 295176, || 295179, 299137, 298321, || 299259, 299088, (299089, 299090, 299091, 299092, 299093, 299094, 299095, 299096, 299097, 299098, 299099, 299100, 299101, 299102, 299103, 299104, 299105, ) || 299740, 299107, (299109, 299112, 299741, 299111, ) || 299139, 299141, || 299106, 300283, || 298967, 298884, || 299044, 299045, || 298369, (298370, 298371, 298373, 298374, 298969, 298375, …	24843 || 24843 || 24999 || 24999 || 24999 || 24999 || 25001 || 25001 || 25001 || 25001 || 25001 || 25001 || 25001 || 25001 || 25001 ||	About yourself || About yourself || Your iLabber Experience || Your iLabber Experience || Your iLabber Experience || Your iLabber Experience || Using iLabber for your research || Using iLabber for your research || Using iLabber for your research || Using iLabber for your research || Using iLabber for your research || Using iLabber for your research || Using iLabber for your research || Using iLab…		a. Graduate Student		Molecular Biology, Biochemistry, Medicinal chemistry	University of Strathclyde		Windows	Improved access to research data and project management		Used it for some or all of the pilot period	Section Start			--																			--
438884	--	2nd Nov 2012 1:50 pm	2nd Nov 2012 2:02 pm	11 minutes, 6 seconds	138.37.52.168		310045, 310047, 310048, || 310050, 310051, 310053, || 310054, 310056, (310057, 310058, 310059, 310060, 310061, 310062, 310063, 310064, 310065, 310066, 310067, 310068, 310069, 310070, 310071, 310072, 310073, ) 310074, 310075, (310076, 310077, 310078, 310079, ) 310080, 310082, 310084, 310085, || 310086, 310089, 310090, 310091, 310092, (310093, 310094, 310095, 310096, 310097, 310098, ) 310099, 31010…	25913 || 25913 || 25914 || 25915 ||	About yourself || About yourself || Your iLabber Experience || Using iLabber for your research		a. Graduate Student		Chemistry	Queen Mary University of London		Windows	Improved quality of record keeping		Used it for some or all of the pilot period	Section Start			--																			--
437904	--	30th Oct 2012 2:10 pm	30th Oct 2012 2:20 pm	9 minutes, 53 seconds	138.251.90.92		295173, 295175, 295176, || 295179, 299137, 298321, || 299259, 299088, (299089, 299090, 299091, 299092, 299093, 299094, 299095, 299096, 299097, 299098, 299099, 299100, 299101, 299102, 299103, 299104, 299105, ) || 299740, 299107, (299109, 299112, 299741, 299111, ) || 299139, 299141, || 299106, 300283, || 298967, 298884, || 299044, 299045, || 298369, (298370, 298371, 298373, 298374, 298969, 298375, …	24843 || 24843 || 24999 || 24999 || 24999 || 24999 || 25001 || 25001 || 25001 || 25001 || 25001 || 25001 || 25001 || 25001 || 25001 ||	About yourself || About yourself || Your iLabber Experience || Your iLabber Experience || Your iLabber Experience || Your iLabber Experience || Using iLabber for your research || Using iLabber for your research || Using iLabber for your research || Using iLabber for your research || Using iLabber for your research || Using iLabber for your research || Using iLabber for your research || Using iLab…		a. Graduate Student		synthetic chemistry	University of St Andrews		Mac OS	Improved ability to search and re-use documented information		Used it for some or all of the pilot period	Section Start			--																			--
437906	--	30th Oct 2012 2:13 pm	30th Oct 2012 2:20 pm	6 minutes, 57 seconds	152.78.197.224	https://www.outlook.soton.ac.uk/owa/redir.aspx?C=jS4XWRl21UCC38ThXOhD9hCbOgFAis8I0KyzkLy62_k_iU2OLCQFwqDipinuZDDvNyrH_x-p37Y.&URL=https%3a%2f%2fwww.isurvey.soton.ac.uk%2f5896%2f48875%2fTPB9CD%2f	295173, 295175, 295176, || 295179, 299137, 298321, || 299259, 299088, (299089, 299090, 299091, 299092, 299093, 299094, 299095, 299096, 299097, 299098, 299099, 299100, 299101, 299102, 299103, 299104, 299105, ) || 299740, 299107, (299109, 299112, 299741, 299111, ) || 299139, 299141, || 299106, 300283, || 298967, 298884, || 299044, 299045, || 298369, (298370, 298371, 298373, 298374, 298969, 298375, …	24843 || 24843 || 24999 || 24999 || 24999 || 24999 || 25001 || 25001 || 25001 || 25001 || 25001 || 25001 || 25001 || 25001 || 25001 ||	About yourself || About yourself || Your iLabber Experience || Your iLabber Experience || Your iLabber Experience || Your iLabber Experience || Using iLabber for your research || Using iLabber for your research || Using iLabber for your research || Using iLabber for your research || Using iLabber for your research || Using iLabber for your research || Using iLabber for your research || Using iLab…		a. Graduate Student		Chemistry	University of Southampton		Mac OS	Improved quality of record keeping		Used it for some or all of the pilot period	Section Start			--																			--
438121	--	31st Oct 2012 9:58 am	31st Oct 2012 10:06 am	8 minutes, 12 seconds	138.37.52.35		310045, 310047, 310048, || 310050, 310051, 310053, || 310054, 310056, (310057, 310058, 310059, 310060, 310061, 310062, 310063, 310064, 310065, 310066, 310067, 310068, 310069, 310070, 310071, 310072, 310073, ) 310074, 310075, (310076, 310077, 310078, 310079, ) 310080, 310082, 310084, 310085, || 310086, 310089, 310090, 310091, 310092, (310093, 310094, 310095, 310096, 310097, 310098, ) 310099, 31010…	25913 || 25913 || 25914 || 25915 ||	About yourself || About yourself || Your iLabber Experience || Using iLabber for your research		c. Academic Staff		chemistry	Queen Mary University of London		Windows	Improved ability to search and re-use documented information		Used it for some or all of the pilot period	Section Start			--																			--
438141	--	31st Oct 2012 11:03 am	31st Oct 2012 11:11 am	7 minutes, 53 seconds	129.11.214.227		310045, 310047, 310048, || 310050, 310051, 310053, || 310054, 310056, (310057, 310058, 310059, 310060, 310061, 310062, 310063, 310064, 310065, 310066, 310067, 310068, 310069, 310070, 310071, 310072, 310073, ) 310074, 310075, (310076, 310077, 310078, 310079, ) 310080, 310082, 310084, 310085, || 310086, 310089, 310090, 310091, 310092, (310093, 310094, 310095, 310096, 310097, 310098, ) 310099, 31010…	25913 || 25913 || 25914 || 25915 ||	About yourself || About yourself || Your iLabber Experience || Using iLabber for your research		b. Early Career Researcher (PDRA)		Chemistry	University of Leeds		Windows	Improved ability to search and re-use documented information		Used it for some or all of the pilot period	Section Start			--																			--
438143	--	31st Oct 2012 11:06 am	31st Oct 2012 11:20 am	13 minutes, 27 seconds	128.40.199.189	https://db3prd0104.outlook.com/owa/redir.aspx?C=eKCyn3W5dkK9Oray3jA7j5GtTETsis8IVm5zC0-ufyUELTdGP4j7yIcNDdV2bBZwEdcKNDPq3V0.&URL=https%3a%2f%2fwww.isurvey.soton.ac.uk%2f6101	310045, 310047, 310048, || 310050, 310051, 310053, || 310054, 310056, (310057, 310058, 310059, 310060, 310061, 310062, 310063, 310064, 310065, 310066, 310067, 310068, 310069, 310070, 310071, 310072, 310073, ) 310074, 310075, (310076, 310077, 310078, 310079, ) 310080, 310082, 310084, 310085, || 310086, 310089, 310090, 310091, 310092, (310093, 310094, 310095, 310096, 310097, 310098, ) 310099, 31010…	25913 || 25913 || 25914 || 25915 ||	About yourself || About yourself || Your iLabber Experience || Using iLabber for your research		a. Graduate Student		Organic chemistry	University College London		Windows	Improved quality of record keeping		Used it for some or all of the pilot period	Section Start			--																			--
438257	--	31st Oct 2012 3:14 pm	31st Oct 2012 3:24 pm	10 minutes, 14 seconds	147.143.57.146		310045, 310047, 310048, || 310050, 310051, 310053, || 310054, 310056, (310057, 310058, 310059, 310060, 310061, 310062, 310063, 310064, 310065, 310066, 310067, 310068, 310069, 310070, 310071, 310072, 310073, ) 310074, 310075, (310076, 310077, 310078, 310079, ) 310080, 310082, 310084, 310085, || 310086, 310089, 310090, 310091, 310092, (310093, 310094, 310095, 310096, 310097, 310098, ) 310099, 31010…	25913 || 25913 || 25914 || 25915 ||	About yourself || About yourself || Your iLabber Experience || Using iLabber for your research		c. Academic Staff		Chemical biology	Bangor University		Windows	Improved quality of record keeping		Used it for some or all of the pilot period	Section Start			--																			--
438106	--	31st Oct 2012 9:20 am	31st Oct 2012 9:32 am	11 minutes, 52 seconds	138.37.54.119		310045, 310047, 310048, || 310050, 310051, 310053, || 310054, 310056, (310057, 310058, 310059, 310060, 310061, 310062, 310063, 310064, 310065, 310066, 310067, 310068, 310069, 310070, 310071, 310072, 310073, ) 310074, 310075, (310076, 310077, 310078, 310079, ) 310080, 310082, 310084, 310085, || 310086, 310089, 310090, 310091, 310092, (310093, 310094, 310095, 310096, 310097, 310098, ) 310099, 31010…	25913 || 25913 || 25914 || 25915 ||	About yourself || About yourself || Your iLabber Experience || Using iLabber for your research		b. Early Career Researcher (PDRA)		Chemistry	Queen Mary University of London		Mac OS	Saving time over the paper notebook process		Used it for some or all of the pilot period	Section Start			--																			--
438110	--	31st Oct 2012 9:32 am	31st Oct 2012 9:37 am	4 minutes, 42 seconds	155.198.228.105		310045, 310047, 310048, || 310050, 310051, 310053, || 310054, 310056, (310057, 310058, 310059, 310060, 310061, 310062, 310063, 310064, 310065, 310066, 310067, 310068, 310069, 310070, 310071, 310072, 310073, ) 310074, 310075, (310076, 310077, 310078, 310079, ) 310080, 310082, 310084, 310085, || 310086, 310089, 310090, 310091, 310092, (310093, 310094, 310095, 310096, 310097, 310098, ) 310099, 31010…	25913 || 25913 || 25914 || 25915 ||	About yourself || About yourself || Your iLabber Experience || Using iLabber for your research		c. Academic Staff		Chemistry	Imperial College London		Mac OS	Improved access to research data and project management		Used it for some or all of the pilot period	Section Start			--																			--
440640	--	7th Nov 2012 11:24 pm	7th Nov 2012 11:39 pm	14 minutes, 48 seconds	80.3.187.64	https://www.outlook.soton.ac.uk/owa/redir.aspx?C=DOEWoGsWJEWPrjdh7PYg6WQKiTXSkM8IvHTNmGPrnSGMmITQrhMa7cT2Bvtdjm47VPy1Os9am-0.&URL=https%3a%2f%2fwww.isurvey.soton.ac.uk%2f6101	310045, 310047, 310048, || 310050, 310051, 310053, || 310054, 310056, (310057, 310058, 310059, 310060, 310061, 310062, 310063, 310064, 310065, 310066, 310067, 310068, 310069, 310070, 310071, 310072, 310073, ) 310074, 310075, (310076, 310077, 310078, 310079, ) 310080, 310082, 310084, 310085, || 310086, 310089, 310090, 310091, 310092, (310093, 310094, 310095, 310096, 310097, 310098, ) 310099, 31010…	25913 || 25913 || 25914 || 25915 ||	About yourself || About yourself || Your iLabber Experience || Using iLabber for your research		a. Graduate Student		Chemistry	University of Southampton		Windows	Improved ability to search and re-use documented information		Used it for some or all of the pilot period	Section Start			--																			--
[truncated: 188 more columns]

## Sheet: Pre and Post comparison
Pre: How important would the following quaities be in determining your choice of ELN?
Post: Please rank which of the following you value most in using an ELN
	EASE OF USE		ACCESSIBILITY		RANGE of Data Types		Export data in open format
	Pre	Post	Pre	Post	Pre	Post	Pre	Post
Very Important	71	69	31	44	49	72	65	45
Quite Important	21	19	43	34	44		25	27
Fairly Important	8	11	19	15	7	21	8	19
Slightly Important			7	7		4	2	6
Not at all Important						2		2
Total	100	99	100	100	100	99	100	99
RANKING
PRE: How important do you think the following ways an ELN may save you time are?
POST: Which of these time
	Pre	Post
Not at all
Slightly Important
Fairtly important
Quite important
Very important
