# Supplementary material for: Electronic lab notebooks: can they replace paper?
Source: J Cheminform. 2017 May 24;9:31. doi: 10.1186/s13321-017-0221-3 (PMC5443717; doi:10.1186/s13321-017-0221-3)
Supplement: Supplementary file 1 — Additional file 1. A file describing how to access the focus groups and lab observations transcripts from Study D—University of Southampton Lab Practice Study (Focus Groups & Lab Observations). [file 13321_2017_221_MOESM1_ESM.zip › ElectronicSupplementaryData/DatasetE_Survey3a3bPostiLabber.xlsx]

## Sheet: Survey 3a
Participant ID	Previous ID	Date Started	Date Finished	Total Time Taken	IP Address	Referer	Question Order	Section Order	Section Order Names	ABOUT YOURSELF	What is your current position? -- --	Â Please specify	Â What is the area of science you work in? (Biology, Chemistry, Pharamacology, Materials, etc.) -- --	Â With what institution are you affiliated?Â	Please specify	Â What operating system does your (primary) computer use?	What was your main interest in an ELNÂ when signing up for the iLabber pilot?	Please specify	Participant ID	Previous ID	Date Started	Date Finished	Total Time Taken	IP Address	Referer	Question Order	Improved quality of record keeping	Associated data easily accessible as linked through ELN	Range of data types it can handle	Easier inclusion of safety data	Accessibility from a wide range of devices/locations	Ability to export data in an open format	Better ability to collaborate and share information	Improved group / project management	Better protection of IP	Secure automatic back-up of data	Quality of support	Low cost	Performance of the system (e.g. response time)	Other (please specify below)	If you selected 'Other' please describe and/or expand on your answer	Please tell us if:	The pilot has positively changed your mind about ELNs	You would be interested in participating in other ELN trials	You would be interested in participating in a more focused trial of iLabber with the correct lab environment	You would want to use an ELN in the future costs aside	How do you believe an ELNÂ should be funded?	Please specify	How do you believe an ELNÂ should be supported and maintained?
429027	--	10th Oct 2012 12:20 pm	Did not finish	- - -	212.250.205.158		295173, 295175, 295176, || 295179, 299137, 298321, || 299259, 299088, (299089, 299090, 299091, 299092, 299093, 299094, 299095, 299096, 299097, 299098, 299099, 299100, 299101, 299102, 299103, 299104, 299105, ) || 299740, 299107, (299109, 299112, 299741, 299111, ) || 299139, 299141, || 299106, 300283, || 298967, 298884, || 299044, 299045, || 298369, (298370, 298371, 298373, 298374, 298969, 298375, …	24843 || 24843 || 24999 || 24999 || 24999 || 24999 || 25001 || 25001 || 25001 || 25001 || 25001 || 25001 || 25001 || 25001 || 25001 ||	About yourself || About yourself || Your iLabber Experience || Your iLabber Experience || Your iLabber Experience || Your iLabber Experience || Using iLabber for your research || Using iLabber for your research || Using iLabber for your research || Using iLabber for your research || Using iLabber for your research || Using iLabber for your research || Using iLabber for your research || Using iLab…	Section Start									429027	--	11th Oct 2012 12:20 pm	Did not finish	- - -	212.250.205.159		295173, 295175, 295176, || 295179, 299137, 298321, || 299259, 299088, (299089, 299090, 299091, 299092, 299093, 299094, 299095, 299096, 299097, 299098, 299099, 299100, 299101, 299102, 299103, 299104, 299105, ) || 299740, 299107, (299109, 299112, 299741, 299111, ) || 299139, 299141, || 299106, 300283, || 298967, 298884, || 299044, 299045, || 298369, (298370, 298371, 298373, 298374, 298969, 298375, …																--
429379	--	10th Oct 2012 10:20 pm	10th Oct 2012 10:31 pm	11 minutes, 2 seconds	86.169.180.241		295173, 295175, 295176, || 295179, 299137, 298321, || 299259, 299088, (299089, 299090, 299091, 299092, 299093, 299094, 299095, 299096, 299097, 299098, 299099, 299100, 299101, 299102, 299103, 299104, 299105, ) || 299740, 299107, (299109, 299112, 299741, 299111, ) || 299139, 299141, || 299106, 300283, || 298967, 298884, || 299044, 299045, || 298369, (298370, 298371, 298373, 298374, 298969, 298375, …	24843 || 24843 || 24999 || 24999 || 24999 || 24999 || 25001 || 25001 || 25001 || 25001 || 25001 || 25001 || 25001 || 25001 || 25001 ||	About yourself || About yourself || Your iLabber Experience || Your iLabber Experience || Your iLabber Experience || Your iLabber Experience || Using iLabber for your research || Using iLabber for your research || Using iLabber for your research || Using iLabber for your research || Using iLabber for your research || Using iLabber for your research || Using iLabber for your research || Using iLab…	Section Start	c. Academic Staff		Organic Chemistry	Cardiff University		Mac OS	Improved ability to search and re-use documented information		429379	--	11th Oct 2012 10:20 pm	11th Oct 2012 10:31 pm	12 minutes, 2 seconds	86.169.180.242		295173, 295175, 295176, || 295179, 299137, 298321, || 299259, 299088, (299089, 299090, 299091, 299092, 299093, 299094, 299095, 299096, 299097, 299098, 299099, 299100, 299101, 299102, 299103, 299104, 299105, ) || 299740, 299107, (299109, 299112, 299741, 299111, ) || 299139, 299141, || 299106, 300283, || 298967, 298884, || 299044, 299045, || 298369, (298370, 298371, 298373, 298374, 298969, 298375, …																--
429393	--	10th Oct 2012 10:49 pm	10th Oct 2012 10:56 pm	7 minutes, 5 seconds	86.6.104.5		295173, 295175, 295176, || 295179, 299137, 298321, || 299259, 299088, (299089, 299090, 299091, 299092, 299093, 299094, 299095, 299096, 299097, 299098, 299099, 299100, 299101, 299102, 299103, 299104, 299105, ) || 299740, 299107, (299109, 299112, 299741, 299111, ) || 299139, 299141, || 299106, 300283, || 298967, 298884, || 299044, 299045, || 298369, (298370, 298371, 298373, 298374, 298969, 298375, …	24843 || 24843 || 24999 || 24999 || 24999 || 24999 || 25001 || 25001 || 25001 || 25001 || 25001 || 25001 || 25001 || 25001 || 25001 ||	About yourself || About yourself || Your iLabber Experience || Your iLabber Experience || Your iLabber Experience || Your iLabber Experience || Using iLabber for your research || Using iLabber for your research || Using iLabber for your research || Using iLabber for your research || Using iLabber for your research || Using iLabber for your research || Using iLabber for your research || Using iLab…	Section Start	a. Graduate Student		Chemistry	Queen Mary University of London		Windows	Improved quality of record keeping		429393	--	11th Oct 2012 10:49 pm	11th Oct 2012 10:56 pm	8 minutes, 5 seconds	86.6.104.6		295173, 295175, 295176, || 295179, 299137, 298321, || 299259, 299088, (299089, 299090, 299091, 299092, 299093, 299094, 299095, 299096, 299097, 299098, 299099, 299100, 299101, 299102, 299103, 299104, 299105, ) || 299740, 299107, (299109, 299112, 299741, 299111, ) || 299139, 299141, || 299106, 300283, || 298967, 298884, || 299044, 299045, || 298369, (298370, 298371, 298373, 298374, 298969, 298375, …																--
429394	--	10th Oct 2012 10:50 pm	11th Oct 2012 3:14 pm	16 hours, 24 minutes, 36 seconds	2.127.42.221		295173, 295175, 295176, || 295179, 299137, 298321, || 299259, 299088, (299089, 299090, 299091, 299092, 299093, 299094, 299095, 299096, 299097, 299098, 299099, 299100, 299101, 299102, 299103, 299104, 299105, ) || 299740, 299107, (299109, 299112, 299741, 299111, ) || 299139, 299141, || 299106, 300283, || 298967, 298884, || 299044, 299045, || 298369, (298370, 298371, 298373, 298374, 298969, 298375, …	24843 || 24843 || 24999 || 24999 || 24999 || 24999 || 25001 || 25001 || 25001 || 25001 || 25001 || 25001 || 25001 || 25001 || 25001 ||	About yourself || About yourself || Your iLabber Experience || Your iLabber Experience || Your iLabber Experience || Your iLabber Experience || Using iLabber for your research || Using iLabber for your research || Using iLabber for your research || Using iLabber for your research || Using iLabber for your research || Using iLabber for your research || Using iLabber for your research || Using iLab…	Section Start	a. Graduate Student		Chemistry	University of East Anglia		Windows	Saving time over the paper notebook process		429394	--	11th Oct 2012 10:50 pm	12th Oct 2012 3:14 pm	17 hours, 24 minutes, 36 seconds	2.127.42.222		295173, 295175, 295176, || 295179, 299137, 298321, || 299259, 299088, (299089, 299090, 299091, 299092, 299093, 299094, 299095, 299096, 299097, 299098, 299099, 299100, 299101, 299102, 299103, 299104, 299105, ) || 299740, 299107, (299109, 299112, 299741, 299111, ) || 299139, 299141, || 299106, 300283, || 298967, 298884, || 299044, 299045, || 298369, (298370, 298371, 298373, 298374, 298969, 298375, …																--
429397	--	10th Oct 2012 10:59 pm	10th Oct 2012 11:10 pm	11 minutes, 8 seconds	2.25.92.168		295173, 295175, 295176, || 295179, 299137, 298321, || 299259, 299088, (299089, 299090, 299091, 299092, 299093, 299094, 299095, 299096, 299097, 299098, 299099, 299100, 299101, 299102, 299103, 299104, 299105, ) || 299740, 299107, (299109, 299112, 299741, 299111, ) || 299139, 299141, || 299106, 300283, || 298967, 298884, || 299044, 299045, || 298369, (298370, 298371, 298373, 298374, 298969, 298375, …	24843 || 24843 || 24999 || 24999 || 24999 || 24999 || 25001 || 25001 || 25001 || 25001 || 25001 || 25001 || 25001 || 25001 || 25001 ||	About yourself || About yourself || Your iLabber Experience || Your iLabber Experience || Your iLabber Experience || Your iLabber Experience || Using iLabber for your research || Using iLabber for your research || Using iLabber for your research || Using iLabber for your research || Using iLabber for your research || Using iLabber for your research || Using iLabber for your research || Using iLab…	Section Start	a. Graduate Student		Chemistry	Imperial College London		Windows	Improved quality of record keeping		429397	--	11th Oct 2012 10:59 pm	11th Oct 2012 11:10 pm	12 minutes, 8 seconds	2.25.92.169		295173, 295175, 295176, || 295179, 299137, 298321, || 299259, 299088, (299089, 299090, 299091, 299092, 299093, 299094, 299095, 299096, 299097, 299098, 299099, 299100, 299101, 299102, 299103, 299104, 299105, ) || 299740, 299107, (299109, 299112, 299741, 299111, ) || 299139, 299141, || 299106, 300283, || 298967, 298884, || 299044, 299045, || 298369, (298370, 298371, 298373, 298374, 298969, 298375, …																--
429483	--	11th Oct 2012 6:11 am	11th Oct 2012 6:16 am	5 minutes, 11 seconds	213.205.233.254		295173, 295175, 295176, || 295179, 299137, 298321, || 299259, 299088, (299089, 299090, 299091, 299092, 299093, 299094, 299095, 299096, 299097, 299098, 299099, 299100, 299101, 299102, 299103, 299104, 299105, ) || 299740, 299107, (299109, 299112, 299741, 299111, ) || 299139, 299141, || 299106, 300283, || 298967, 298884, || 299044, 299045, || 298369, (298370, 298371, 298373, 298374, 298969, 298375, …	24843 || 24843 || 24999 || 24999 || 24999 || 24999 || 25001 || 25001 || 25001 || 25001 || 25001 || 25001 || 25001 || 25001 || 25001 ||	About yourself || About yourself || Your iLabber Experience || Your iLabber Experience || Your iLabber Experience || Your iLabber Experience || Using iLabber for your research || Using iLabber for your research || Using iLabber for your research || Using iLabber for your research || Using iLabber for your research || Using iLabber for your research || Using iLabber for your research || Using iLab…	Section Start	c. Academic Staff		Chemistry	University of Huddersfield		Mac OS	Improved access to research data and project management		429483	--	12th Oct 2012 6:11 am	12th Oct 2012 6:16 am	6 minutes, 11 seconds	213.205.233.255		295173, 295175, 295176, || 295179, 299137, 298321, || 299259, 299088, (299089, 299090, 299091, 299092, 299093, 299094, 299095, 299096, 299097, 299098, 299099, 299100, 299101, 299102, 299103, 299104, 299105, ) || 299740, 299107, (299109, 299112, 299741, 299111, ) || 299139, 299141, || 299106, 300283, || 298967, 298884, || 299044, 299045, || 298369, (298370, 298371, 298373, 298374, 298969, 298375, …																--
429498	--	11th Oct 2012 8:13 am	11th Oct 2012 8:19 am	6 minutes, 15 seconds	137.222.114.247	https://webmail.bris.ac.uk/webmail/src/read_body.php?passed_id=13884&startMessage=1&mailbox=INBOX&view_as_html=1	295173, 295175, 295176, || 295179, 299137, 298321, || 299259, 299088, (299089, 299090, 299091, 299092, 299093, 299094, 299095, 299096, 299097, 299098, 299099, 299100, 299101, 299102, 299103, 299104, 299105, ) || 299740, 299107, (299109, 299112, 299741, 299111, ) || 299139, 299141, || 299106, 300283, || 298967, 298884, || 299044, 299045, || 298369, (298370, 298371, 298373, 298374, 298969, 298375, …	24843 || 24843 || 24999 || 24999 || 24999 || 24999 || 25001 || 25001 || 25001 || 25001 || 25001 || 25001 || 25001 || 25001 || 25001 ||	About yourself || About yourself || Your iLabber Experience || Your iLabber Experience || Your iLabber Experience || Your iLabber Experience || Using iLabber for your research || Using iLabber for your research || Using iLabber for your research || Using iLabber for your research || Using iLabber for your research || Using iLabber for your research || Using iLabber for your research || Using iLab…	Section Start	a. Graduate Student		Chemistry	University of Bristol		Windows	Saving time over the paper notebook process		429498	--	12th Oct 2012 8:13 am	12th Oct 2012 8:19 am	7 minutes, 15 seconds	137.222.114.248	https://webmail.bris.ac.uk/webmail/src/read_body.php?passed_id=13884&startMessage=1&mailbox=INBOX&view_as_html=2	295173, 295175, 295176, || 295179, 299137, 298321, || 299259, 299088, (299089, 299090, 299091, 299092, 299093, 299094, 299095, 299096, 299097, 299098, 299099, 299100, 299101, 299102, 299103, 299104, 299105, ) || 299740, 299107, (299109, 299112, 299741, 299111, ) || 299139, 299141, || 299106, 300283, || 298967, 298884, || 299044, 299045, || 298369, (298370, 298371, 298373, 298374, 298969, 298375, …																--
429502	--	11th Oct 2012 8:38 am	11th Oct 2012 8:44 am	6 minutes, 3 seconds	161.112.232.221	https://mail.hud.ac.uk/owa/redir.aspx?C=751195bfdbbd42bfac8d654939eb8490&URL=https%3a%2f%2fwww.isurvey.soton.ac.uk%2f5896%2f48039%2fEMP4PS%2fUniversity%2bof%2bHuddersfield	295173, 295175, 295176, || 295179, 299137, 298321, || 299259, 299088, (299089, 299090, 299091, 299092, 299093, 299094, 299095, 299096, 299097, 299098, 299099, 299100, 299101, 299102, 299103, 299104, 299105, ) || 299740, 299107, (299109, 299112, 299741, 299111, ) || 299139, 299141, || 299106, 300283, || 298967, 298884, || 299044, 299045, || 298369, (298370, 298371, 298373, 298374, 298969, 298375, …	24843 || 24843 || 24999 || 24999 || 24999 || 24999 || 25001 || 25001 || 25001 || 25001 || 25001 || 25001 || 25001 || 25001 || 25001 ||	About yourself || About yourself || Your iLabber Experience || Your iLabber Experience || Your iLabber Experience || Your iLabber Experience || Using iLabber for your research || Using iLabber for your research || Using iLabber for your research || Using iLabber for your research || Using iLabber for your research || Using iLabber for your research || Using iLabber for your research || Using iLab…	Section Start	a. Graduate Student		Organic chemistry	University of Huddersfield		Windows	Improved quality of record keeping		429502	--	11th Oct 2012 8:38 am	12th Oct 2012 8:44 am	7 minutes, 3 seconds	161.112.232.222	https://mail.hud.ac.uk/owa/redir.aspx?C=751195bfdbbd42bfac8d654939eb8490&URL=https%3a%2f%2fwww.isurvey.soton.ac.uk%2f5896%2f48039%2fEMP4PS%2fUniversity%2bof%2bHuddersfield	295173, 295175, 295176, || 295179, 299137, 298321, || 299259, 299088, (299089, 299090, 299091, 299092, 299093, 299094, 299095, 299096, 299097, 299098, 299099, 299100, 299101, 299102, 299103, 299104, 299105, ) || 299740, 299107, (299109, 299112, 299741, 299111, ) || 299139, 299141, || 299106, 300283, || 298967, 298884, || 299044, 299045, || 298369, (298370, 298371, 298373, 298374, 298969, 298375, …	Very important	Very important	Very important	Fairly important	Fairly important	Very important	Fairly important	Slightly important	Fairly important	Very important	Very important	Very important	Very important	N/A	please delete if commenting	--	No	No	Yes	Yes	By the department		Departments deploy and manage the ELN with their own IT resources
429503	--	11th Oct 2012 8:38 am	11th Oct 2012 8:50 am	11 minutes, 58 seconds	137.222.114.245		295173, 295175, 295176, || 295179, 299137, 298321, || 299259, 299088, (299089, 299090, 299091, 299092, 299093, 299094, 299095, 299096, 299097, 299098, 299099, 299100, 299101, 299102, 299103, 299104, 299105, ) || 299740, 299107, (299109, 299112, 299741, 299111, ) || 299139, 299141, || 299106, 300283, || 298967, 298884, || 299044, 299045, || 298369, (298370, 298371, 298373, 298374, 298969, 298375, …	24843 || 24843 || 24999 || 24999 || 24999 || 24999 || 25001 || 25001 || 25001 || 25001 || 25001 || 25001 || 25001 || 25001 || 25001 ||	About yourself || About yourself || Your iLabber Experience || Your iLabber Experience || Your iLabber Experience || Your iLabber Experience || Using iLabber for your research || Using iLabber for your research || Using iLabber for your research || Using iLabber for your research || Using iLabber for your research || Using iLabber for your research || Using iLabber for your research || Using iLab…	Section Start	a. Graduate Student		Organic Chemistry	University of Bristol		Windows	Saving time over the paper notebook process		429503	--	11th Oct 2012 8:38 am	12th Oct 2012 8:50 am	12 minutes, 58 seconds	137.222.114.246		295173, 295175, 295176, || 295179, 299137, 298321, || 299259, 299088, (299089, 299090, 299091, 299092, 299093, 299094, 299095, 299096, 299097, 299098, 299099, 299100, 299101, 299102, 299103, 299104, 299105, ) || 299740, 299107, (299109, 299112, 299741, 299111, ) || 299139, 299141, || 299106, 300283, || 298967, 298884, || 299044, 299045, || 298369, (298370, 298371, 298373, 298374, 298969, 298375, …	Fairly important	Quite important	Not at all important	Fairly important	Very important	Fairly important	Slightly important	Slightly important	Not at all important	Quite important	Slightly important	Slightly important	Fairly important	N/A	please delete if commenting	--	No	No	No	No	By the university		Departments deploy and manage the ELN with their own IT resources
429505	--	11th Oct 2012 8:45 am	11th Oct 2012 8:54 am	9 minutes, 5 seconds	143.210.204.43		295173, 295175, 295176, || 295179, 299137, 298321, || 299259, 299088, (299089, 299090, 299091, 299092, 299093, 299094, 299095, 299096, 299097, 299098, 299099, 299100, 299101, 299102, 299103, 299104, 299105, ) || 299740, 299107, (299109, 299112, 299741, 299111, ) || 299139, 299141, || 299106, 300283, || 298967, 298884, || 299044, 299045, || 298369, (298370, 298371, 298373, 298374, 298969, 298375, …	24843 || 24843 || 24999 || 24999 || 24999 || 24999 || 25001 || 25001 || 25001 || 25001 || 25001 || 25001 || 25001 || 25001 || 25001 ||	About yourself || About yourself || Your iLabber Experience || Your iLabber Experience || Your iLabber Experience || Your iLabber Experience || Using iLabber for your research || Using iLabber for your research || Using iLabber for your research || Using iLabber for your research || Using iLabber for your research || Using iLabber for your research || Using iLabber for your research || Using iLab…	Section Start	c. Academic Staff		Chemical Biology	University of Leicester		Mac OS	Improved access to research data and project management		429505	--	12th Oct 2012 8:45 am	12th Oct 2012 8:54 am	10 minutes, 5 seconds	143.210.204.44		295173, 295175, 295176, || 295179, 299137, 298321, || 299259, 299088, (299089, 299090, 299091, 299092, 299093, 299094, 299095, 299096, 299097, 299098, 299099, 299100, 299101, 299102, 299103, 299104, 299105, ) || 299740, 299107, (299109, 299112, 299741, 299111, ) || 299139, 299141, || 299106, 300283, || 298967, 298884, || 299044, 299045, || 298369, (298370, 298371, 298373, 298374, 298969, 298375, …																--
429507	--	11th Oct 2012 8:48 am	11th Oct 2012 9:00 am	12 minutes, 7 seconds	139.222.115.66	https://ueaexchange.uea.ac.uk/owa/redir.aspx?C=aRTJsJLkX0KOJOrsX5jhWy41-_kbe88I2_d2T_hifdz0F5Vok5eIs2kScTXp8EJid-ZKnnw6sOo.&URL=https%3a%2f%2fwww.isurvey.soton.ac.uk%2f5896%2f48033%2fII761G%2fUniversity%2bof%2bEast%2bAnglia	295173, 295175, 295176, || 295179, 299137, 298321, || 299259, 299088, (299089, 299090, 299091, 299092, 299093, 299094, 299095, 299096, 299097, 299098, 299099, 299100, 299101, 299102, 299103, 299104, 299105, ) || 299740, 299107, (299109, 299112, 299741, 299111, ) || 299139, 299141, || 299106, 300283, || 298967, 298884, || 299044, 299045, || 298369, (298370, 298371, 298373, 298374, 298969, 298375, …	24843 || 24843 || 24999 || 24999 || 24999 || 24999 || 25001 || 25001 || 25001 || 25001 || 25001 || 25001 || 25001 || 25001 || 25001 ||	About yourself || About yourself || Your iLabber Experience || Your iLabber Experience || Your iLabber Experience || Your iLabber Experience || Using iLabber for your research || Using iLabber for your research || Using iLabber for your research || Using iLabber for your research || Using iLabber for your research || Using iLabber for your research || Using iLabber for your research || Using iLab…	Section Start	a. Graduate Student		Medicinal chemistry	University of East Anglia		Windows	Improved quality of record keeping		429507	--	12th Oct 2012 8:48 am	12th Oct 2012 9:00 am	13 minutes, 7 seconds	139.222.115.67	https://ueaexchange.uea.ac.uk/owa/redir.aspx?C=aRTJsJLkX0KOJOrsX5jhWy41-_kbe88I2_d2T_hifdz0F5Vok5eIs2kScTXp8EJid-ZKnnw6sOo.&URL=https%3a%2f%2fwww.isurvey.soton.ac.uk%2f5896%2f48033%2fII761G%2fUniversity%2bof%2bEast%2bAnglia	295173, 295175, 295176, || 295179, 299137, 298321, || 299259, 299088, (299089, 299090, 299091, 299092, 299093, 299094, 299095, 299096, 299097, 299098, 299099, 299100, 299101, 299102, 299103, 299104, 299105, ) || 299740, 299107, (299109, 299112, 299741, 299111, ) || 299139, 299141, || 299106, 300283, || 298967, 298884, || 299044, 299045, || 298369, (298370, 298371, 298373, 298374, 298969, 298375, …	Very important	Quite important	Very important	Fairly important	Very important	Quite important	Quite important	Quite important	Fairly important	Quite important	Fairly important	Very important	Very important	N/A	please delete if commenting	--	No	Yes	Yes	No	By the university		Universities deploy and manage the ELN with their own IT resources
429508	--	11th Oct 2012 8:51 am	11th Oct 2012 9:46 am	55 minutes, 41 seconds	137.222.114.241		295173, 295175, 295176, || 295179, 299137, 298321, || 299259, 299088, (299089, 299090, 299091, 299092, 299093, 299094, 299095, 299096, 299097, 299098, 299099, 299100, 299101, 299102, 299103, 299104, 299105, ) || 299740, 299107, (299109, 299112, 299741, 299111, ) || 299139, 299141, || 299106, 300283, || 298967, 298884, || 299044, 299045, || 298369, (298370, 298371, 298373, 298374, 298969, 298375, …	24843 || 24843 || 24999 || 24999 || 24999 || 24999 || 25001 || 25001 || 25001 || 25001 || 25001 || 25001 || 25001 || 25001 || 25001 ||	About yourself || About yourself || Your iLabber Experience || Your iLabber Experience || Your iLabber Experience || Your iLabber Experience || Using iLabber for your research || Using iLabber for your research || Using iLabber for your research || Using iLabber for your research || Using iLabber for your research || Using iLabber for your research || Using iLabber for your research || Using iLab…	Section Start	a. Graduate Student		Organic Chemistry - Methodology	University of Bristol		Windows	Improved ability to search and re-use documented information		429508	--	12th Oct 2012 8:51 am	12th Oct 2012 9:46 am	56 minutes, 41 seconds	137.222.114.242		295173, 295175, 295176, || 295179, 299137, 298321, || 299259, 299088, (299089, 299090, 299091, 299092, 299093, 299094, 299095, 299096, 299097, 299098, 299099, 299100, 299101, 299102, 299103, 299104, 299105, ) || 299740, 299107, (299109, 299112, 299741, 299111, ) || 299139, 299141, || 299106, 300283, || 298967, 298884, || 299044, 299045, || 298369, (298370, 298371, 298373, 298374, 298969, 298375, …																--
429512	--	11th Oct 2012 8:57 am	11th Oct 2012 9:06 am	8 minutes, 53 seconds	129.11.213.52	https://outlook.leeds.ac.uk/owa/redir.aspx?C=9c0f7ecfbee845bcbdd601921234565d&URL=https%3a%2f%2fwww.isurvey.soton.ac.uk%2f5896%2f48053%2fXGDCXX%2fUniversity%2bof%2bLeeds	295173, 295175, 295176, || 295179, 299137, 298321, || 299259, 299088, (299089, 299090, 299091, 299092, 299093, 299094, 299095, 299096, 299097, 299098, 299099, 299100, 299101, 299102, 299103, 299104, 299105, ) || 299740, 299107, (299109, 299112, 299741, 299111, ) || 299139, 299141, || 299106, 300283, || 298967, 298884, || 299044, 299045, || 298369, (298370, 298371, 298373, 298374, 298969, 298375, …	24843 || 24843 || 24999 || 24999 || 24999 || 24999 || 25001 || 25001 || 25001 || 25001 || 25001 || 25001 || 25001 || 25001 || 25001 ||	About yourself || About yourself || Your iLabber Experience || Your iLabber Experience || Your iLabber Experience || Your iLabber Experience || Using iLabber for your research || Using iLabber for your research || Using iLabber for your research || Using iLabber for your research || Using iLabber for your research || Using iLabber for your research || Using iLabber for your research || Using iLab…	Section Start	a. Graduate Student		Chemistry	University of Leeds		Windows	Saving time over the paper notebook process		429512	--	12th Oct 2012 8:57 am	12th Oct 2012 9:06 am	9 minutes, 53 seconds	129.11.213.53	https://outlook.leeds.ac.uk/owa/redir.aspx?C=9c0f7ecfbee845bcbdd601921234565d&URL=https%3a%2f%2fwww.isurvey.soton.ac.uk%2f5896%2f48053%2fXGDCXX%2fUniversity%2bof%2bLeeds	295173, 295175, 295176, || 295179, 299137, 298321, || 299259, 299088, (299089, 299090, 299091, 299092, 299093, 299094, 299095, 299096, 299097, 299098, 299099, 299100, 299101, 299102, 299103, 299104, 299105, ) || 299740, 299107, (299109, 299112, 299741, 299111, ) || 299139, 299141, || 299106, 300283, || 298967, 298884, || 299044, 299045, || 298369, (298370, 298371, 298373, 298374, 298969, 298375, …																--
429525	--	11th Oct 2012 9:09 am	11th Oct 2012 9:26 am	17 minutes, 29 seconds	130.88.140.174	https://outlook.manchester.ac.uk/owa/redir.aspx?C=41f828ffcc8045c99b5ca5f5f0e91634&URL=https%3a%2f%2fwww.isurvey.soton.ac.uk%2f5896%2f48092%2fMTHKSY%2fUniversity%2bof%2bManchester	295173, 295175, 295176, || 295179, 299137, 298321, || 299259, 299088, (299089, 299090, 299091, 299092, 299093, 299094, 299095, 299096, 299097, 299098, 299099, 299100, 299101, 299102, 299103, 299104, 299105, ) || 299740, 299107, (299109, 299112, 299741, 299111, ) || 299139, 299141, || 299106, 300283, || 298967, 298884, || 299044, 299045, || 298369, (298370, 298371, 298373, 298374, 298969, 298375, …	24843 || 24843 || 24999 || 24999 || 24999 || 24999 || 25001 || 25001 || 25001 || 25001 || 25001 || 25001 || 25001 || 25001 || 25001 ||	About yourself || About yourself || Your iLabber Experience || Your iLabber Experience || Your iLabber Experience || Your iLabber Experience || Using iLabber for your research || Using iLabber for your research || Using iLabber for your research || Using iLabber for your research || Using iLabber for your research || Using iLabber for your research || Using iLabber for your research || Using iLab…	Section Start	b. Early Career Researcher (PDRA)		Chemistry (analytical) towards chemical engineering and organic pharmaceuticals	University of Manchester		Windows	Improved ability to search and re-use documented information		429525	--	12th Oct 2012 9:09 am	12th Oct 2012 9:26 am	18 minutes, 29 seconds	130.88.140.175	https://outlook.manchester.ac.uk/owa/redir.aspx?C=41f828ffcc8045c99b5ca5f5f0e91634&URL=https%3a%2f%2fwww.isurvey.soton.ac.uk%2f5896%2f48092%2fMTHKSY%2fUniversity%2bof%2bManchester	295173, 295175, 295176, || 295179, 299137, 298321, || 299259, 299088, (299089, 299090, 299091, 299092, 299093, 299094, 299095, 299096, 299097, 299098, 299099, 299100, 299101, 299102, 299103, 299104, 299105, ) || 299740, 299107, (299109, 299112, 299741, 299111, ) || 299139, 299141, || 299106, 300283, || 298967, 298884, || 299044, 299045, || 298369, (298370, 298371, 298373, 298374, 298969, 298375, …																--
429529	--	11th Oct 2012 9:10 am	11th Oct 2012 9:23 am	12 minutes, 59 seconds	143.210.144.166		295173, 295175, 295176, || 295179, 299137, 298321, || 299259, 299088, (299089, 299090, 299091, 299092, 299093, 299094, 299095, 299096, 299097, 299098, 299099, 299100, 299101, 299102, 299103, 299104, 299105, ) || 299740, 299107, (299109, 299112, 299741, 299111, ) || 299139, 299141, || 299106, 300283, || 298967, 298884, || 299044, 299045, || 298369, (298370, 298371, 298373, 298374, 298969, 298375, …	24843 || 24843 || 24999 || 24999 || 24999 || 24999 || 25001 || 25001 || 25001 || 25001 || 25001 || 25001 || 25001 || 25001 || 25001 ||	About yourself || About yourself || Your iLabber Experience || Your iLabber Experience || Your iLabber Experience || Your iLabber Experience || Using iLabber for your research || Using iLabber for your research || Using iLabber for your research || Using iLabber for your research || Using iLabber for your research || Using iLabber for your research || Using iLabber for your research || Using iLab…	Section Start	a. Graduate Student		Chemistry, enzyme kinetics	University of Leicester		Windows	Saving time over the paper notebook process		429529	--	12th Oct 2012 9:10 am	12th Oct 2012 9:23 am	13 minutes, 59 seconds	143.210.144.166		295173, 295175, 295176, || 295179, 299137, 298321, || 299259, 299088, (299089, 299090, 299091, 299092, 299093, 299094, 299095, 299096, 299097, 299098, 299099, 299100, 299101, 299102, 299103, 299104, 299105, ) || 299740, 299107, (299109, 299112, 299741, 299111, ) || 299139, 299141, || 299106, 300283, || 298967, 298884, || 299044, 299045, || 298369, (298370, 298371, 298373, 298374, 298969, 298375, …																--
429539	--	11th Oct 2012 9:18 am	11th Oct 2012 9:30 am	12 minutes, 24 seconds	143.210.144.28		295173, 295175, 295176, || 295179, 299137, 298321, || 299259, 299088, (299089, 299090, 299091, 299092, 299093, 299094, 299095, 299096, 299097, 299098, 299099, 299100, 299101, 299102, 299103, 299104, 299105, ) || 299740, 299107, (299109, 299112, 299741, 299111, ) || 299139, 299141, || 299106, 300283, || 298967, 298884, || 299044, 299045, || 298369, (298370, 298371, 298373, 298374, 298969, 298375, …	24843 || 24843 || 24999 || 24999 || 24999 || 24999 || 25001 || 25001 || 25001 || 25001 || 25001 || 25001 || 25001 || 25001 || 25001 ||	About yourself || About yourself || Your iLabber Experience || Your iLabber Experience || Your iLabber Experience || Your iLabber Experience || Using iLabber for your research || Using iLabber for your research || Using iLabber for your research || Using iLabber for your research || Using iLabber for your research || Using iLabber for your research || Using iLabber for your research || Using iLab…	Section Start	a. Graduate Student		Chemistry	University of Leicester		Windows	Improved access to research data and project management		429539	--	12th Oct 2012 9:18 am	12th Oct 2012 9:30 am	13 minutes, 24 seconds	143.210.144.28		295173, 295175, 295176, || 295179, 299137, 298321, || 299259, 299088, (299089, 299090, 299091, 299092, 299093, 299094, 299095, 299096, 299097, 299098, 299099, 299100, 299101, 299102, 299103, 299104, 299105, ) || 299740, 299107, (299109, 299112, 299741, 299111, ) || 299139, 299141, || 299106, 300283, || 298967, 298884, || 299044, 299045, || 298369, (298370, 298371, 298373, 298374, 298969, 298375, …																--
429541	--	11th Oct 2012 9:20 am	11th Oct 2012 9:57 am	37 minutes, 18 seconds	139.222.218.164	https://ueaexchange.uea.ac.uk/owa/redir.aspx?C=oAl0pe5rp0Sh7_fIRgogrvAhQFIge88IYhY_AGdUmwQIuGE-ROIbib9ZZk2NsCi45Knldv_-nPI.&URL=https%3a%2f%2fwww.isurvey.soton.ac.uk%2f5896%2f48016%2fF3EV4N%2fUniversity%2bof%2bEast%2bAnglia	295173, 295175, 295176, || 295179, 299137, 298321, || 299259, 299088, (299089, 299090, 299091, 299092, 299093, 299094, 299095, 299096, 299097, 299098, 299099, 299100, 299101, 299102, 299103, 299104, 299105, ) || 299740, 299107, (299109, 299112, 299741, 299111, ) || 299139, 299141, || 299106, 300283, || 298967, 298884, || 299044, 299045, || 298369, (298370, 298371, 298373, 298374, 298969, 298375, …	24843 || 24843 || 24999 || 24999 || 24999 || 24999 || 25001 || 25001 || 25001 || 25001 || 25001 || 25001 || 25001 || 25001 || 25001 ||	About yourself || About yourself || Your iLabber Experience || Your iLabber Experience || Your iLabber Experience || Your iLabber Experience || Using iLabber for your research || Using iLabber for your research || Using iLabber for your research || Using iLabber for your research || Using iLabber for your research || Using iLabber for your research || Using iLabber for your research || Using iLab…	Section Start	a. Graduate Student		Chemistry. Mostly organic synthetic chemistry.	University of East Anglia		Windows	Improved access to research data and project management		429541	--	11th Oct 2012 9:20 am	12th Oct 2012 9:57 am	38 minutes, 18 seconds	139.222.218.165	https://ueaexchange.uea.ac.uk/owa/redir.aspx?C=oAl0pe5rp0Sh7_fIRgogrvAhQFIge88IYhY_AGdUmwQIuGE-ROIbib9ZZk2NsCi45Knldv_-nPI.&URL=https%3a%2f%2fwww.isurvey.soton.ac.uk%2f5896%2f48016%2fF3EV4N%2fUniversity%2bof%2bEast%2bAnglia	295173, 295175, 295176, || 295179, 299137, 298321, || 299259, 299088, (299089, 299090, 299091, 299092, 299093, 299094, 299095, 299096, 299097, 299098, 299099, 299100, 299101, 299102, 299103, 299104, 299105, ) || 299740, 299107, (299109, 299112, 299741, 299111, ) || 299139, 299141, || 299106, 300283, || 298967, 298884, || 299044, 299045, || 298369, (298370, 298371, 298373, 298374, 298969, 298375, …																--
429543	--	11th Oct 2012 9:20 am	11th Oct 2012 9:29 am	8 minutes, 42 seconds	82.132.228.222		295173, 295175, 295176, || 295179, 299137, 298321, || 299259, 299088, (299089, 299090, 299091, 299092, 299093, 299094, 299095, 299096, 299097, 299098, 299099, 299100, 299101, 299102, 299103, 299104, 299105, ) || 299740, 299107, (299109, 299112, 299741, 299111, ) || 299139, 299141, || 299106, 300283, || 298967, 298884, || 299044, 299045, || 298369, (298370, 298371, 298373, 298374, 298969, 298375, …	24843 || 24843 || 24999 || 24999 || 24999 || 24999 || 25001 || 25001 || 25001 || 25001 || 25001 || 25001 || 25001 || 25001 || 25001 ||	About yourself || About yourself || Your iLabber Experience || Your iLabber Experience || Your iLabber Experience || Your iLabber Experience || Using iLabber for your research || Using iLabber for your research || Using iLabber for your research || Using iLabber for your research || Using iLabber for your research || Using iLabber for your research || Using iLabber for your research || Using iLab…	Section Start	c. Academic Staff		Chemistry (polymers)	Imperial College London		Windows	Improved ability to search and re-use documented information		429543	--	11th Oct 2012 9:20 am	12th Oct 2012 9:29 am	9 minutes, 42 seconds	82.132.228.223		295173, 295175, 295176, || 295179, 299137, 298321, || 299259, 299088, (299089, 299090, 299091, 299092, 299093, 299094, 299095, 299096, 299097, 299098, 299099, 299100, 299101, 299102, 299103, 299104, 299105, ) || 299740, 299107, (299109, 299112, 299741, 299111, ) || 299139, 299141, || 299106, 300283, || 298967, 298884, || 299044, 299045, || 298369, (298370, 298371, 298373, 298374, 298969, 298375, …	Fairly important	Fairly important	Fairly important	Quite important	Fairly important	Quite important	Fairly important	Slightly important	Slightly important	Very important	Quite important	N/A	Quite important	Not at all important	please delete if commenting	--	No	Yes	Yes	Yes	By the university		Have option to sign up to a UK provider of ELNs and have ELNs managed remotely (cloud ELN)
429546	--	11th Oct 2012 9:23 am	Did not finish	- - -	137.222.114.239		295173, 295175, 295176, || 295179, 299137, 298321, || 299259, 299088, (299089, 299090, 299091, 299092, 299093, 299094, 299095, 299096, 299097, 299098, 299099, 299100, 299101, 299102, 299103, 299104, 299105, ) || 299740, 299107, (299109, 299112, 299741, 299111, ) || 299139, 299141, || 299106, 300283, || 298967, 298884, || 299044, 299045, || 298369, (298370, 298371, 298373, 298374, 298969, 298375, …	24843 || 24843 || 24999 || 24999 || 24999 || 24999 || 25001 || 25001 || 25001 || 25001 || 25001 || 25001 || 25001 || 25001 || 25001 ||	About yourself || About yourself || Your iLabber Experience || Your iLabber Experience || Your iLabber Experience || Your iLabber Experience || Using iLabber for your research || Using iLabber for your research || Using iLabber for your research || Using iLabber for your research || Using iLabber for your research || Using iLabber for your research || Using iLabber for your research || Using iLab…	Section Start	a. Graduate Student		Organic Synthesis - Methodology	University of Bristol		Windows	Improved ability to search and re-use documented information		429546	--	12th Oct 2012 9:23 am	Did not finish	- - -	137.222.114.240		295173, 295175, 295176, || 295179, 299137, 298321, || 299259, 299088, (299089, 299090, 299091, 299092, 299093, 299094, 299095, 299096, 299097, 299098, 299099, 299100, 299101, 299102, 299103, 299104, 299105, ) || 299740, 299107, (299109, 299112, 299741, 299111, ) || 299139, 299141, || 299106, 300283, || 298967, 298884, || 299044, 299045, || 298369, (298370, 298371, 298373, 298374, 298969, 298375, …																--
429550	--	11th Oct 2012 9:29 am	11th Oct 2012 9:34 am	4 minutes, 44 seconds	129.11.77.198		295173, 295175, 295176, || 295179, 299137, 298321, || 299259, 299088, (299089, 299090, 299091, 299092, 299093, 299094, 299095, 299096, 299097, 299098, 299099, 299100, 299101, 299102, 299103, 299104, 299105, ) || 299740, 299107, (299109, 299112, 299741, 299111, ) || 299139, 299141, || 299106, 300283, || 298967, 298884, || 299044, 299045, || 298369, (298370, 298371, 298373, 298374, 298969, 298375, …	24843 || 24843 || 24999 || 24999 || 24999 || 24999 || 25001 || 25001 || 25001 || 25001 || 25001 || 25001 || 25001 || 25001 || 25001 ||	About yourself || About yourself || Your iLabber Experience || Your iLabber Experience || Your iLabber Experience || Your iLabber Experience || Using iLabber for your research || Using iLabber for your research || Using iLabber for your research || Using iLabber for your research || Using iLabber for your research || Using iLabber for your research || Using iLabber for your research || Using iLab…	Section Start	a. Graduate Student		Chemistry Chemical Biology	University of Leeds		Windows	Improved ability to search and re-use documented information		429550	--	12th Oct 2012 9:29 am	12th Oct 2012 9:34 am	5 minutes, 44 seconds	129.11.77.199		295173, 295175, 295176, || 295179, 299137, 298321, || 299259, 299088, (299089, 299090, 299091, 299092, 299093, 299094, 299095, 299096, 299097, 299098, 299099, 299100, 299101, 299102, 299103, 299104, 299105, ) || 299740, 299107, (299109, 299112, 299741, 299111, ) || 299139, 299141, || 299106, 300283, || 298967, 298884, || 299044, 299045, || 298369, (298370, 298371, 298373, 298374, 298969, 298375, …	N/A	Not at all important	Not at all important	N/A	Not at all important	Not at all important	Slightly important	N/A	N/A	N/A	N/A	N/A	Fairly important	N/A	please delete if commenting	--	No	No	No	No	Other (please specify)	I don't beleive it should be funded at all	Departments deploy and manage the ELN with their own IT resources
429551	--	11th Oct 2012 9:30 am	Did not finish	- - -	131.251.254.175	https://cardiffmail19.cf.ac.uk/mail7/c1123547.nsf/iNotes/Mail/?OpenDocument&ui=dwa_lite_frame&l=en&CR&MX&TS=20121010T225223,97Z&charset=ISO-8859-1&charset=ISO-8859-1&ua=ie	295173, 295175, 295176, || 295179, 299137, 298321, || 299259, 299088, (299089, 299090, 299091, 299092, 299093, 299094, 299095, 299096, 299097, 299098, 299099, 299100, 299101, 299102, 299103, 299104, 299105, ) || 299740, 299107, (299109, 299112, 299741, 299111, ) || 299139, 299141, || 299106, 300283, || 298967, 298884, || 299044, 299045, || 298369, (298370, 298371, 298373, 298374, 298969, 298375, …	24843 || 24843 || 24999 || 24999 || 24999 || 24999 || 25001 || 25001 || 25001 || 25001 || 25001 || 25001 || 25001 || 25001 || 25001 ||	About yourself || About yourself || Your iLabber Experience || Your iLabber Experience || Your iLabber Experience || Your iLabber Experience || Using iLabber for your research || Using iLabber for your research || Using iLabber for your research || Using iLabber for your research || Using iLabber for your research || Using iLabber for your research || Using iLabber for your research || Using iLab…	Section Start									429551	--	12th Oct 2012 9:30 am	Did not finish	- - -	131.251.254.175	https://cardiffmail19.cf.ac.uk/mail7/c1123547.nsf/iNotes/Mail/?OpenDocument&ui=dwa_lite_frame&l=en&CR&MX&TS=20121010T225223,97Z&charset=ISO-8859-1&charset=ISO-8859-1&ua=ie	295173, 295175, 295176, || 295179, 299137, 298321, || 299259, 299088, (299089, 299090, 299091, 299092, 299093, 299094, 299095, 299096, 299097, 299098, 299099, 299100, 299101, 299102, 299103, 299104, 299105, ) || 299740, 299107, (299109, 299112, 299741, 299111, ) || 299139, 299141, || 299106, 300283, || 298967, 298884, || 299044, 299045, || 298369, (298370, 298371, 298373, 298374, 298969, 298375, …																--
429560	--	11th Oct 2012 10:04 am	11th Oct 2012 10:24 am	19 minutes, 52 seconds	131.251.254.243		295173, 295175, 295176, || 295179, 299137, 298321, || 299259, 299088, (299089, 299090, 299091, 299092, 299093, 299094, 299095, 299096, 299097, 299098, 299099, 299100, 299101, 299102, 299103, 299104, 299105, ) || 299740, 299107, (299109, 299112, 299741, 299111, ) || 299139, 299141, || 299106, 300283, || 298967, 298884, || 299044, 299045, || 298369, (298370, 298371, 298373, 298374, 298969, 298375, …	24843 || 24843 || 24999 || 24999 || 24999 || 24999 || 25001 || 25001 || 25001 || 25001 || 25001 || 25001 || 25001 || 25001 || 25001 ||	About yourself || About yourself || Your iLabber Experience || Your iLabber Experience || Your iLabber Experience || Your iLabber Experience || Using iLabber for your research || Using iLabber for your research || Using iLabber for your research || Using iLabber for your research || Using iLabber for your research || Using iLabber for your research || Using iLabber for your research || Using iLab…	Section Start	d. Other	IT Support - CTO	IT Support services for all academics	Cardiff University		Windows	Other (please specify)	To determine the part than ELNs generally might play in the emerging requirements for Research Data Management, inc. the EPSRC framework.	429560	--	12th Oct 2012 10:04 am	12th Oct 2012 10:24 am	20 minutes, 52 seconds	131.251.254.243		295173, 295175, 295176, || 295179, 299137, 298321, || 299259, 299088, (299089, 299090, 299091, 299092, 299093, 299094, 299095, 299096, 299097, 299098, 299099, 299100, 299101, 299102, 299103, 299104, 299105, ) || 299740, 299107, (299109, 299112, 299741, 299111, ) || 299139, 299141, || 299106, 300283, || 298967, 298884, || 299044, 299045, || 298369, (298370, 298371, 298373, 298374, 298969, 298375, …																--
429581	--	11th Oct 2012 10:36 am	11th Oct 2012 11:14 am	37 minutes, 44 seconds	137.222.40.95		295173, 295175, 295176, || 295179, 299137, 298321, || 299259, 299088, (299089, 299090, 299091, 299092, 299093, 299094, 299095, 299096, 299097, 299098, 299099, 299100, 299101, 299102, 299103, 299104, 299105, ) || 299740, 299107, (299109, 299112, 299741, 299111, ) || 299139, 299141, || 299106, 300283, || 298967, 298884, || 299044, 299045, || 298369, (298370, 298371, 298373, 298374, 298969, 298375, …	24843 || 24843 || 24999 || 24999 || 24999 || 24999 || 25001 || 25001 || 25001 || 25001 || 25001 || 25001 || 25001 || 25001 || 25001 ||	About yourself || About yourself || Your iLabber Experience || Your iLabber Experience || Your iLabber Experience || Your iLabber Experience || Using iLabber for your research || Using iLabber for your research || Using iLabber for your research || Using iLabber for your research || Using iLabber for your research || Using iLabber for your research || Using iLabber for your research || Using iLab…	Section Start	a. Graduate Student		Physical Chemistry	University of Bristol		Windows	Improved quality of record keeping		429581	--	12th Oct 2012 10:36 am	12th Oct 2012 11:14 am	38 minutes, 44 seconds	137.222.40.96		295173, 295175, 295176, || 295179, 299137, 298321, || 299259, 299088, (299089, 299090, 299091, 299092, 299093, 299094, 299095, 299096, 299097, 299098, 299099, 299100, 299101, 299102, 299103, 299104, 299105, ) || 299740, 299107, (299109, 299112, 299741, 299111, ) || 299139, 299141, || 299106, 300283, || 298967, 298884, || 299044, 299045, || 298369, (298370, 298371, 298373, 298374, 298969, 298375, …																--
429594	--	11th Oct 2012 11:01 am	11th Oct 2012 11:08 am	7 minutes, 35 seconds	143.117.43.120	https://ex2k7.qub.ac.uk/OWA/redir.aspx?C=wU__yAAnmUWpdVR5zM74bz90WI7MeM9I8qt1Vf_Gae-4y-DldJsvfLPHtmV9Jbc09YBpYIw917Q.&URL=https%3a%2f%2fwww.isurvey.soton.ac.uk%2f5896%2f47956%2fVIVK3W%2fQueen%255C%2527s%2bUniversity%2bBelfast	295173, 295175, 295176, || 295179, 299137, 298321, || 299259, 299088, (299089, 299090, 299091, 299092, 299093, 299094, 299095, 299096, 299097, 299098, 299099, 299100, 299101, 299102, 299103, 299104, 299105, ) || 299740, 299107, (299109, 299112, 299741, 299111, ) || 299139, 299141, || 299106, 300283, || 298967, 298884, || 299044, 299045, || 298369, (298370, 298371, 298373, 298374, 298969, 298375, …	24843 || 24843 || 24999 || 24999 || 24999 || 24999 || 25001 || 25001 || 25001 || 25001 || 25001 || 25001 || 25001 || 25001 || 25001 ||	About yourself || About yourself || Your iLabber Experience || Your iLabber Experience || Your iLabber Experience || Your iLabber Experience || Using iLabber for your research || Using iLabber for your research || Using iLabber for your research || Using iLabber for your research || Using iLabber for your research || Using iLabber for your research || Using iLabber for your research || Using iLab…	Section Start	a. Graduate Student		Chemistry	Queen\&#039;s University Belfast		Windows	Saving time over the paper notebook process		429594	--	11th Oct 2012 11:01 am	12th Oct 2012 11:08 am	8 minutes, 35 seconds	143.117.43.121	https://ex2k7.qub.ac.uk/OWA/redir.aspx?C=wU__yAAnmUWpdVR5zM74bz90WI7MeM9I8qt1Vf_Gae-4y-DldJsvfLPHtmV9Jbc09YBpYIw917Q.&URL=https%3a%2f%2fwww.isurvey.soton.ac.uk%2f5896%2f47956%2fVIVK3W%2fQueen%255C%2527s%2bUniversity%2bBelfast	295173, 295175, 295176, || 295179, 299137, 298321, || 299259, 299088, (299089, 299090, 299091, 299092, 299093, 299094, 299095, 299096, 299097, 299098, 299099, 299100, 299101, 299102, 299103, 299104, 299105, ) || 299740, 299107, (299109, 299112, 299741, 299111, ) || 299139, 299141, || 299106, 300283, || 298967, 298884, || 299044, 299045, || 298369, (298370, 298371, 298373, 298374, 298969, 298375, …																--
429595	--	11th Oct 2012 11:01 am	11th Oct 2012 11:07 am	5 minutes, 51 seconds	129.11.76.216		295173, 295175, 295176, || 295179, 299137, 298321, || 299259, 299088, (299089, 299090, 299091, 299092, 299093, 299094, 299095, 299096, 299097, 299098, 299099, 299100, 299101, 299102, 299103, 299104, 299105, ) || 299740, 299107, (299109, 299112, 299741, 299111, ) || 299139, 299141, || 299106, 300283, || 298967, 298884, || 299044, 299045, || 298369, (298370, 298371, 298373, 298374, 298969, 298375, …	24843 || 24843 || 24999 || 24999 || 24999 || 24999 || 25001 || 25001 || 25001 || 25001 || 25001 || 25001 || 25001 || 25001 || 25001 ||	About yourself || About yourself || Your iLabber Experience || Your iLabber Experience || Your iLabber Experience || Your iLabber Experience || Using iLabber for your research || Using iLabber for your research || Using iLabber for your research || Using iLabber for your research || Using iLabber for your research || Using iLabber for your research || Using iLabber for your research || Using iLab…	Section Start	a. Graduate Student		Biochemistry/synthetic chemistry	University of Leeds		Windows	Saving time over the paper notebook process		429595	--	11th Oct 2012 11:01 am	12th Oct 2012 11:07 am	6 minutes, 51 seconds	129.11.76.217		295173, 295175, 295176, || 295179, 299137, 298321, || 299259, 299088, (299089, 299090, 299091, 299092, 299093, 299094, 299095, 299096, 299097, 299098, 299099, 299100, 299101, 299102, 299103, 299104, 299105, ) || 299740, 299107, (299109, 299112, 299741, 299111, ) || 299139, 299141, || 299106, 300283, || 298967, 298884, || 299044, 299045, || 298369, (298370, 298371, 298373, 298374, 298969, 298375, …	Quite important	Quite important	Very important	Very important	Quite important	Very important	Quite important	Not at all important	Fairly important	Very important	Very important	Very important	Very important	N/A	please delete if commenting	--	No	No	No	No	By the university		Departments deploy and manage the ELN with their own IT resources
429598	--	11th Oct 2012 11:03 am	11th Oct 2012 11:16 am	13 minutes, 15 seconds	137.222.42.219		295173, 295175, 295176, || 295179, 299137, 298321, || 299259, 299088, (299089, 299090, 299091, 299092, 299093, 299094, 299095, 299096, 299097, 299098, 299099, 299100, 299101, 299102, 299103, 299104, 299105, ) || 299740, 299107, (299109, 299112, 299741, 299111, ) || 299139, 299141, || 299106, 300283, || 298967, 298884, || 299044, 299045, || 298369, (298370, 298371, 298373, 298374, 298969, 298375, …	24843 || 24843 || 24999 || 24999 || 24999 || 24999 || 25001 || 25001 || 25001 || 25001 || 25001 || 25001 || 25001 || 25001 || 25001 ||	About yourself || About yourself || Your iLabber Experience || Your iLabber Experience || Your iLabber Experience || Your iLabber Experience || Using iLabber for your research || Using iLabber for your research || Using iLabber for your research || Using iLabber for your research || Using iLabber for your research || Using iLabber for your research || Using iLabber for your research || Using iLab…	Section Start	a. Graduate Student		Chemistry	University of Bristol		Windows	Improved ability to search and re-use documented information		429598	--	12th Oct 2012 11:03 am	12th Oct 2012 11:16 am	14 minutes, 15 seconds	137.222.42.220		295173, 295175, 295176, || 295179, 299137, 298321, || 299259, 299088, (299089, 299090, 299091, 299092, 299093, 299094, 299095, 299096, 299097, 299098, 299099, 299100, 299101, 299102, 299103, 299104, 299105, ) || 299740, 299107, (299109, 299112, 299741, 299111, ) || 299139, 299141, || 299106, 300283, || 298967, 298884, || 299044, 299045, || 298369, (298370, 298371, 298373, 298374, 298969, 298375, …																--
429601	--	11th Oct 2012 11:12 am	11th Oct 2012 11:21 am	9 minutes, 43 seconds	143.210.153.183		295173, 295175, 295176, || 295179, 299137, 298321, || 299259, 299088, (299089, 299090, 299091, 299092, 299093, 299094, 299095, 299096, 299097, 299098, 299099, 299100, 299101, 299102, 299103, 299104, 299105, ) || 299740, 299107, (299109, 299112, 299741, 299111, ) || 299139, 299141, || 299106, 300283, || 298967, 298884, || 299044, 299045, || 298369, (298370, 298371, 298373, 298374, 298969, 298375, …	24843 || 24843 || 24999 || 24999 || 24999 || 24999 || 25001 || 25001 || 25001 || 25001 || 25001 || 25001 || 25001 || 25001 || 25001 ||	About yourself || About yourself || Your iLabber Experience || Your iLabber Experience || Your iLabber Experience || Your iLabber Experience || Using iLabber for your research || Using iLabber for your research || Using iLabber for your research || Using iLabber for your research || Using iLabber for your research || Using iLabber for your research || Using iLabber for your research || Using iLab…	Section Start	c. Academic Staff		Biology	University of Leicester		Mac OS	Improved ability to search and re-use documented information		429601	--	12th Oct 2012 11:12 am	11th Oct 2012 11:21 am	10 minutes, 43 seconds	143.210.153.184		295173, 295175, 295176, || 295179, 299137, 298321, || 299259, 299088, (299089, 299090, 299091, 299092, 299093, 299094, 299095, 299096, 299097, 299098, 299099, 299100, 299101, 299102, 299103, 299104, 299105, ) || 299740, 299107, (299109, 299112, 299741, 299111, ) || 299139, 299141, || 299106, 300283, || 298967, 298884, || 299044, 299045, || 298369, (298370, 298371, 298373, 298374, 298969, 298375, …																--
429605	--	11th Oct 2012 11:14 am	11th Oct 2012 11:21 am	6 minutes, 33 seconds	86.160.100.149		295173, 295175, 295176, || 295179, 299137, 298321, || 299259, 299088, (299089, 299090, 299091, 299092, 299093, 299094, 299095, 299096, 299097, 299098, 299099, 299100, 299101, 299102, 299103, 299104, 299105, ) || 299740, 299107, (299109, 299112, 299741, 299111, ) || 299139, 299141, || 299106, 300283, || 298967, 298884, || 299044, 299045, || 298369, (298370, 298371, 298373, 298374, 298969, 298375, …	24843 || 24843 || 24999 || 24999 || 24999 || 24999 || 25001 || 25001 || 25001 || 25001 || 25001 || 25001 || 25001 || 25001 || 25001 ||	About yourself || About yourself || Your iLabber Experience || Your iLabber Experience || Your iLabber Experience || Your iLabber Experience || Using iLabber for your research || Using iLabber for your research || Using iLabber for your research || Using iLabber for your research || Using iLabber for your research || Using iLabber for your research || Using iLabber for your research || Using iLab…	Section Start	b. Early Career Researcher (PDRA)		Medicinal Chemistry	University of Leeds		Windows	Improved quality of record keeping		429605	--	12th Oct 2012 11:14 am	11th Oct 2012 11:21 am	7 minutes, 33 seconds	86.160.100.150		295173, 295175, 295176, || 295179, 299137, 298321, || 299259, 299088, (299089, 299090, 299091, 299092, 299093, 299094, 299095, 299096, 299097, 299098, 299099, 299100, 299101, 299102, 299103, 299104, 299105, ) || 299740, 299107, (299109, 299112, 299741, 299111, ) || 299139, 299141, || 299106, 300283, || 298967, 298884, || 299044, 299045, || 298369, (298370, 298371, 298373, 298374, 298969, 298375, …																--
429615	--	11th Oct 2012 11:29 am	11th Oct 2012 12:27 pm	58 minutes, 53 seconds	138.37.54.112		295173, 295175, 295176, || 295179, 299137, 298321, || 299259, 299088, (299089, 299090, 299091, 299092, 299093, 299094, 299095, 299096, 299097, 299098, 299099, 299100, 299101, 299102, 299103, 299104, 299105, ) || 299740, 299107, (299109, 299112, 299741, 299111, ) || 299139, 299141, || 299106, 300283, || 298967, 298884, || 299044, 299045, || 298369, (298370, 298371, 298373, 298374, 298969, 298375, …	24843 || 24843 || 24999 || 24999 || 24999 || 24999 || 25001 || 25001 || 25001 || 25001 || 25001 || 25001 || 25001 || 25001 || 25001 ||	About yourself || About yourself || Your iLabber Experience || Your iLabber Experience || Your iLabber Experience || Your iLabber Experience || Using iLabber for your research || Using iLabber for your research || Using iLabber for your research || Using iLabber for your research || Using iLabber for your research || Using iLabber for your research || Using iLabber for your research || Using iLab…	Section Start	a. Graduate Student		Chemistry	Queen Mary University of London		Windows	Improved quality of record keeping		429615	--	12th Oct 2012 11:29 am	12th Oct 2012 12:27 pm	59 minutes, 53 seconds	138.37.54.113		295173, 295175, 295176, || 295179, 299137, 298321, || 299259, 299088, (299089, 299090, 299091, 299092, 299093, 299094, 299095, 299096, 299097, 299098, 299099, 299100, 299101, 299102, 299103, 299104, 299105, ) || 299740, 299107, (299109, 299112, 299741, 299111, ) || 299139, 299141, || 299106, 300283, || 298967, 298884, || 299044, 299045, || 298369, (298370, 298371, 298373, 298374, 298969, 298375, …																--
429670	--	11th Oct 2012 11:54 am	11th Oct 2012 12:00 pm	5 minutes, 50 seconds	152.78.197.129		295173, 295175, 295176, || 295179, 299137, 298321, || 299259, 299088, (299089, 299090, 299091, 299092, 299093, 299094, 299095, 299096, 299097, 299098, 299099, 299100, 299101, 299102, 299103, 299104, 299105, ) || 299740, 299107, (299109, 299112, 299741, 299111, ) || 299139, 299141, || 299106, 300283, || 298967, 298884, || 299044, 299045, || 298369, (298370, 298371, 298373, 298374, 298969, 298375, …	24843 || 24843 || 24999 || 24999 || 24999 || 24999 || 25001 || 25001 || 25001 || 25001 || 25001 || 25001 || 25001 || 25001 || 25001 ||	About yourself || About yourself || Your iLabber Experience || Your iLabber Experience || Your iLabber Experience || Your iLabber Experience || Using iLabber for your research || Using iLabber for your research || Using iLabber for your research || Using iLabber for your research || Using iLabber for your research || Using iLabber for your research || Using iLabber for your research || Using iLab…	Section Start	a. Graduate Student		Chemistry	University of Southampton		Windows	Improved quality of record keeping		429670	--	12th Oct 2012 11:54 am	12th Oct 2012 12:00 pm	6 minutes, 50 seconds	152.78.197.130		295173, 295175, 295176, || 295179, 299137, 298321, || 299259, 299088, (299089, 299090, 299091, 299092, 299093, 299094, 299095, 299096, 299097, 299098, 299099, 299100, 299101, 299102, 299103, 299104, 299105, ) || 299740, 299107, (299109, 299112, 299741, 299111, ) || 299139, 299141, || 299106, 300283, || 298967, 298884, || 299044, 299045, || 298369, (298370, 298371, 298373, 298374, 298969, 298375, …																--
429691	--	11th Oct 2012 12:06 pm	11th Oct 2012 12:32 pm	25 minutes, 54 seconds	128.40.225.23		295173, 295175, 295176, || 295179, 299137, 298321, || 299259, 299088, (299089, 299090, 299091, 299092, 299093, 299094, 299095, 299096, 299097, 299098, 299099, 299100, 299101, 299102, 299103, 299104, 299105, ) || 299740, 299107, (299109, 299112, 299741, 299111, ) || 299139, 299141, || 299106, 300283, || 298967, 298884, || 299044, 299045, || 298369, (298370, 298371, 298373, 298374, 298969, 298375, …	24843 || 24843 || 24999 || 24999 || 24999 || 24999 || 25001 || 25001 || 25001 || 25001 || 25001 || 25001 || 25001 || 25001 || 25001 ||	About yourself || About yourself || Your iLabber Experience || Your iLabber Experience || Your iLabber Experience || Your iLabber Experience || Using iLabber for your research || Using iLabber for your research || Using iLabber for your research || Using iLabber for your research || Using iLabber for your research || Using iLabber for your research || Using iLabber for your research || Using iLab…	Section Start	a. Graduate Student		Medicinal Chemistry	University College London		Windows	Improved access to research data and project management		429691	--	12th Oct 2012 12:06 pm	12th Oct 2012 12:32 pm	26 minutes, 54 seconds	128.40.225.24		295173, 295175, 295176, || 295179, 299137, 298321, || 299259, 299088, (299089, 299090, 299091, 299092, 299093, 299094, 299095, 299096, 299097, 299098, 299099, 299100, 299101, 299102, 299103, 299104, 299105, ) || 299740, 299107, (299109, 299112, 299741, 299111, ) || 299139, 299141, || 299106, 300283, || 298967, 298884, || 299044, 299045, || 298369, (298370, 298371, 298373, 298374, 298969, 298375, …																--
429694	--	11th Oct 2012 12:07 pm	11th Oct 2012 12:33 pm	25 minutes, 27 seconds	131.251.254.73		295173, 295175, 295176, || 295179, 299137, 298321, || 299259, 299088, (299089, 299090, 299091, 299092, 299093, 299094, 299095, 299096, 299097, 299098, 299099, 299100, 299101, 299102, 299103, 299104, 299105, ) || 299740, 299107, (299109, 299112, 299741, 299111, ) || 299139, 299141, || 299106, 300283, || 298967, 298884, || 299044, 299045, || 298369, (298370, 298371, 298373, 298374, 298969, 298375, …	24843 || 24843 || 24999 || 24999 || 24999 || 24999 || 25001 || 25001 || 25001 || 25001 || 25001 || 25001 || 25001 || 25001 || 25001 ||	About yourself || About yourself || Your iLabber Experience || Your iLabber Experience || Your iLabber Experience || Your iLabber Experience || Using iLabber for your research || Using iLabber for your research || Using iLabber for your research || Using iLabber for your research || Using iLabber for your research || Using iLabber for your research || Using iLabber for your research || Using iLab…	Section Start	c. Academic Staff		Catalysis	Cardiff University		Windows	Improved access to research data and project management		429694	--	12th Oct 2012 12:07 pm	12th Oct 2012 12:33 pm	26 minutes, 27 seconds	131.251.254.73		295173, 295175, 295176, || 295179, 299137, 298321, || 299259, 299088, (299089, 299090, 299091, 299092, 299093, 299094, 299095, 299096, 299097, 299098, 299099, 299100, 299101, 299102, 299103, 299104, 299105, ) || 299740, 299107, (299109, 299112, 299741, 299111, ) || 299139, 299141, || 299106, 300283, || 298967, 298884, || 299044, 299045, || 298369, (298370, 298371, 298373, 298374, 298969, 298375, …																--
429699	--	11th Oct 2012 12:11 pm	11th Oct 2012 12:15 pm	3 minutes, 51 seconds	131.251.254.63	https://cardiffmail15.cf.ac.uk/mail1/sac5ab.nsf/iNotes/Mail/?OpenDocument&ui=dwa_frame&l=en&CR&MX&TS=20121010T212854,52Z&charset=ISO-8859-1&charset=ISO-8859-1&ua=safari	295173, 295175, 295176, || 295179, 299137, 298321, || 299259, 299088, (299089, 299090, 299091, 299092, 299093, 299094, 299095, 299096, 299097, 299098, 299099, 299100, 299101, 299102, 299103, 299104, 299105, ) || 299740, 299107, (299109, 299112, 299741, 299111, ) || 299139, 299141, || 299106, 300283, || 298967, 298884, || 299044, 299045, || 298369, (298370, 298371, 298373, 298374, 298969, 298375, …	24843 || 24843 || 24999 || 24999 || 24999 || 24999 || 25001 || 25001 || 25001 || 25001 || 25001 || 25001 || 25001 || 25001 || 25001 ||	About yourself || About yourself || Your iLabber Experience || Your iLabber Experience || Your iLabber Experience || Your iLabber Experience || Using iLabber for your research || Using iLabber for your research || Using iLabber for your research || Using iLabber for your research || Using iLabber for your research || Using iLabber for your research || Using iLabber for your research || Using iLab…	Section Start	a. Graduate Student		Chemistry	Cardiff University		Windows	Saving time over the paper notebook process		429699	--	12th Oct 2012 12:11 pm	12th Oct 2012 12:15 pm	4 minutes, 51 seconds	131.251.254.63	https://cardiffmail15.cf.ac.uk/mail1/sac5ab.nsf/iNotes/Mail/?OpenDocument&ui=dwa_frame&l=en&CR&MX&TS=20121010T212854,52Z&charset=ISO-8859-1&charset=ISO-8859-1&ua=safari	295173, 295175, 295176, || 295179, 299137, 298321, || 299259, 299088, (299089, 299090, 299091, 299092, 299093, 299094, 299095, 299096, 299097, 299098, 299099, 299100, 299101, 299102, 299103, 299104, 299105, ) || 299740, 299107, (299109, 299112, 299741, 299111, ) || 299139, 299141, || 299106, 300283, || 298967, 298884, || 299044, 299045, || 298369, (298370, 298371, 298373, 298374, 298969, 298375, …	Quite important	Quite important	Quite important	Very important	Quite important	Quite important	Fairly important	Slightly important	Slightly important	Quite important	Quite important	Slightly important	Very important	N/A	please delete if commenting	--	No	No	No	No	By the university		Universities deploy and manage the ELN with their own IT resources
430111	--	11th Oct 2012 11:05 pm	11th Oct 2012 11:14 pm	9 minutes, 0 seconds	90.219.237.231		295173, 295175, 295176, || 295179, 299137, 298321, || 299259, 299088, (299089, 299090, 299091, 299092, 299093, 299094, 299095, 299096, 299097, 299098, 299099, 299100, 299101, 299102, 299103, 299104, 299105, ) || 299740, 299107, (299109, 299112, 299741, 299111, ) || 299139, 299141, || 299106, 300283, || 298967, 298884, || 299044, 299045, || 298369, (298370, 298371, 298373, 298374, 298969, 298375, …	24843 || 24843 || 24999 || 24999 || 24999 || 24999 || 25001 || 25001 || 25001 || 25001 || 25001 || 25001 || 25001 || 25001 || 25001 ||	About yourself || About yourself || Your iLabber Experience || Your iLabber Experience || Your iLabber Experience || Your iLabber Experience || Using iLabber for your research || Using iLabber for your research || Using iLabber for your research || Using iLabber for your research || Using iLabber for your research || Using iLabber for your research || Using iLabber for your research || Using iLab…	Section Start	c. Academic Staff		Chemistry	Queen Mary University of London		Windows	Improved ability to search and re-use documented information		430111	--	12th Oct 2012 11:05 pm	12th Oct 2012 11:14 pm	10 minutes, 0 seconds	90.219.237.232		295173, 295175, 295176, || 295179, 299137, 298321, || 299259, 299088, (299089, 299090, 299091, 299092, 299093, 299094, 299095, 299096, 299097, 299098, 299099, 299100, 299101, 299102, 299103, 299104, 299105, ) || 299740, 299107, (299109, 299112, 299741, 299111, ) || 299139, 299141, || 299106, 300283, || 298967, 298884, || 299044, 299045, || 298369, (298370, 298371, 298373, 298374, 298969, 298375, …																--
430204	--	12th Oct 2012 6:39 am	12th Oct 2012 7:50 am	1 hours, 10 minutes, 10 seconds	217.155.255.190		295173, 295175, 295176, || 295179, 299137, 298321, || 299259, 299088, (299089, 299090, 299091, 299092, 299093, 299094, 299095, 299096, 299097, 299098, 299099, 299100, 299101, 299102, 299103, 299104, 299105, ) || 299740, 299107, (299109, 299112, 299741, 299111, ) || 299139, 299141, || 299106, 300283, || 298967, 298884, || 299044, 299045, || 298369, (298370, 298371, 298373, 298374, 298969, 298375, …	24843 || 24843 || 24999 || 24999 || 24999 || 24999 || 25001 || 25001 || 25001 || 25001 || 25001 || 25001 || 25001 || 25001 || 25001 ||	About yourself || About yourself || Your iLabber Experience || Your iLabber Experience || Your iLabber Experience || Your iLabber Experience || Using iLabber for your research || Using iLabber for your research || Using iLabber for your research || Using iLabber for your research || Using iLabber for your research || Using iLabber for your research || Using iLabber for your research || Using iLab…	Section Start	b. Early Career Researcher (PDRA)		surface science/chemistry	University of Manchester		Windows	Improved access to research data and project management		430204	--	13th Oct 2012 6:39 am	13th Oct 2012 7:50 am	2 hours, 10 minutes, 10 seconds	217.155.255.191		295173, 295175, 295176, || 295179, 299137, 298321, || 299259, 299088, (299089, 299090, 299091, 299092, 299093, 299094, 299095, 299096, 299097, 299098, 299099, 299100, 299101, 299102, 299103, 299104, 299105, ) || 299740, 299107, (299109, 299112, 299741, 299111, ) || 299139, 299141, || 299106, 300283, || 298967, 298884, || 299044, 299045, || 298369, (298370, 298371, 298373, 298374, 298969, 298375, …																--
430295	--	12th Oct 2012 10:28 am	12th Oct 2012 10:45 am	17 minutes, 17 seconds	143.210.144.240		295173, 295175, 295176, || 295179, 299137, 298321, || 299259, 299088, (299089, 299090, 299091, 299092, 299093, 299094, 299095, 299096, 299097, 299098, 299099, 299100, 299101, 299102, 299103, 299104, 299105, ) || 299740, 299107, (299109, 299112, 299741, 299111, ) || 299139, 299141, || 299106, 300283, || 298967, 298884, || 299044, 299045, || 298369, (298370, 298371, 298373, 298374, 298969, 298375, …	24843 || 24843 || 24999 || 24999 || 24999 || 24999 || 25001 || 25001 || 25001 || 25001 || 25001 || 25001 || 25001 || 25001 || 25001 ||	About yourself || About yourself || Your iLabber Experience || Your iLabber Experience || Your iLabber Experience || Your iLabber Experience || Using iLabber for your research || Using iLabber for your research || Using iLabber for your research || Using iLabber for your research || Using iLabber for your research || Using iLabber for your research || Using iLabber for your research || Using iLab…	Section Start	a. Graduate Student		chemistry	University of Leicester		Windows	Saving time over the paper notebook process		430295	--	13th Oct 2012 10:28 am	13th Oct 2012 10:45 am	18 minutes, 17 seconds	143.210.144.241		295173, 295175, 295176, || 295179, 299137, 298321, || 299259, 299088, (299089, 299090, 299091, 299092, 299093, 299094, 299095, 299096, 299097, 299098, 299099, 299100, 299101, 299102, 299103, 299104, 299105, ) || 299740, 299107, (299109, 299112, 299741, 299111, ) || 299139, 299141, || 299106, 300283, || 298967, 298884, || 299044, 299045, || 298369, (298370, 298371, 298373, 298374, 298969, 298375, …																--
430547	--	12th Oct 2012 5:10 pm	12th Oct 2012 5:35 pm	24 minutes, 35 seconds	129.31.223.52		295173, 295175, 295176, || 295179, 299137, 298321, || 299259, 299088, (299089, 299090, 299091, 299092, 299093, 299094, 299095, 299096, 299097, 299098, 299099, 299100, 299101, 299102, 299103, 299104, 299105, ) || 299740, 299107, (299109, 299112, 299741, 299111, ) || 299139, 299141, || 299106, 300283, || 298967, 298884, || 299044, 299045, || 298369, (298370, 298371, 298373, 298374, 298969, 298375, …	24843 || 24843 || 24999 || 24999 || 24999 || 24999 || 25001 || 25001 || 25001 || 25001 || 25001 || 25001 || 25001 || 25001 || 25001 ||	About yourself || About yourself || Your iLabber Experience || Your iLabber Experience || Your iLabber Experience || Your iLabber Experience || Using iLabber for your research || Using iLabber for your research || Using iLabber for your research || Using iLabber for your research || Using iLabber for your research || Using iLabber for your research || Using iLabber for your research || Using iLab…	Section Start	c. Academic Staff		Chemistry	Imperial College London		Mac OS	Improved access to research data and project management		430547	--	13th Oct 2012 5:10 pm	13th Oct 2012 5:35 pm	25 minutes, 35 seconds	129.31.223.53		295173, 295175, 295176, || 295179, 299137, 298321, || 299259, 299088, (299089, 299090, 299091, 299092, 299093, 299094, 299095, 299096, 299097, 299098, 299099, 299100, 299101, 299102, 299103, 299104, 299105, ) || 299740, 299107, (299109, 299112, 299741, 299111, ) || 299139, 299141, || 299106, 300283, || 298967, 298884, || 299044, 299045, || 298369, (298370, 298371, 298373, 298374, 298969, 298375, …	Very important	Very important	Quite important	Very important	Quite important	Very important	Quite important	Very important	Fairly important	Very important	Quite important	Very important	Very important	N/A	please delete if commenting	--	No	No	No	Yes	By the university		Have option to sign up to a UK provider of ELNs and have ELNs managed remotely (cloud ELN)
431365	--	15th Oct 2012 9:44 am	15th Oct 2012 3:49 pm	6 hours, 4 minutes, 56 seconds	137.222.43.10		295173, 295175, 295176, || 295179, 299137, 298321, || 299259, 299088, (299089, 299090, 299091, 299092, 299093, 299094, 299095, 299096, 299097, 299098, 299099, 299100, 299101, 299102, 299103, 299104, 299105, ) || 299740, 299107, (299109, 299112, 299741, 299111, ) || 299139, 299141, || 299106, 300283, || 298967, 298884, || 299044, 299045, || 298369, (298370, 298371, 298373, 298374, 298969, 298375, …	24843 || 24843 || 24999 || 24999 || 24999 || 24999 || 25001 || 25001 || 25001 || 25001 || 25001 || 25001 || 25001 || 25001 || 25001 ||	About yourself || About yourself || Your iLabber Experience || Your iLabber Experience || Your iLabber Experience || Your iLabber Experience || Using iLabber for your research || Using iLabber for your research || Using iLabber for your research || Using iLabber for your research || Using iLabber for your research || Using iLabber for your research || Using iLabber for your research || Using iLab…	Section Start	a. Graduate Student		Chemistry	University of Bristol		Windows	Improved quality of record keeping		431365	--	16th Oct 2012 9:44 am	16th Oct 2012 3:49 pm	7 hours, 4 minutes, 56 seconds	137.222.43.11		295173, 295175, 295176, || 295179, 299137, 298321, || 299259, 299088, (299089, 299090, 299091, 299092, 299093, 299094, 299095, 299096, 299097, 299098, 299099, 299100, 299101, 299102, 299103, 299104, 299105, ) || 299740, 299107, (299109, 299112, 299741, 299111, ) || 299139, 299141, || 299106, 300283, || 298967, 298884, || 299044, 299045, || 298369, (298370, 298371, 298373, 298374, 298969, 298375, …																--
431394	--	15th Oct 2012 10:33 am	15th Oct 2012 10:42 am	9 minutes, 29 seconds	143.117.43.118	https://ex2k7.qub.ac.uk/OWA/redir.aspx?C=n-YxgsJg3UGoY7_fIiGwN6UkWEtPfs9I_4CtoPmfqA0ZyrWUF74yjt_l5QJdZT4kwo-7Jqjoz9o.&URL=https%3a%2f%2fwww.isurvey.soton.ac.uk%2f5896%2f47959%2fFPA6N2%2fQueen%255C%2527s%2bUniversity%2bBelfast	295173, 295175, 295176, || 295179, 299137, 298321, || 299259, 299088, (299089, 299090, 299091, 299092, 299093, 299094, 299095, 299096, 299097, 299098, 299099, 299100, 299101, 299102, 299103, 299104, 299105, ) || 299740, 299107, (299109, 299112, 299741, 299111, ) || 299139, 299141, || 299106, 300283, || 298967, 298884, || 299044, 299045, || 298369, (298370, 298371, 298373, 298374, 298969, 298375, …	24843 || 24843 || 24999 || 24999 || 24999 || 24999 || 25001 || 25001 || 25001 || 25001 || 25001 || 25001 || 25001 || 25001 || 25001 ||	About yourself || About yourself || Your iLabber Experience || Your iLabber Experience || Your iLabber Experience || Your iLabber Experience || Using iLabber for your research || Using iLabber for your research || Using iLabber for your research || Using iLabber for your research || Using iLabber for your research || Using iLabber for your research || Using iLabber for your research || Using iLab…	Section Start	a. Graduate Student		Medicinal Cehmistry	Queen\&#039;s University Belfast		Windows	Improved quality of record keeping		431394	--	16th Oct 2012 10:33 am	15th Oct 2012 10:42 am	10 minutes, 29 seconds	143.117.43.119	https://ex2k7.qub.ac.uk/OWA/redir.aspx?C=n-YxgsJg3UGoY7_fIiGwN6UkWEtPfs9I_4CtoPmfqA0ZyrWUF74yjt_l5QJdZT4kwo-7Jqjoz9o.&URL=https%3a%2f%2fwww.isurvey.soton.ac.uk%2f5896%2f47959%2fFPA6N2%2fQueen%255C%2527s%2bUniversity%2bBelfast	295173, 295175, 295176, || 295179, 299137, 298321, || 299259, 299088, (299089, 299090, 299091, 299092, 299093, 299094, 299095, 299096, 299097, 299098, 299099, 299100, 299101, 299102, 299103, 299104, 299105, ) || 299740, 299107, (299109, 299112, 299741, 299111, ) || 299139, 299141, || 299106, 300283, || 298967, 298884, || 299044, 299045, || 298369, (298370, 298371, 298373, 298374, 298969, 298375, …																--
431396	--	15th Oct 2012 10:35 am	15th Oct 2012 10:42 am	7 minutes, 9 seconds	194.82.12.138		295173, 295175, 295176, || 295179, 299137, 298321, || 299259, 299088, (299089, 299090, 299091, 299092, 299093, 299094, 299095, 299096, 299097, 299098, 299099, 299100, 299101, 299102, 299103, 299104, 299105, ) || 299740, 299107, (299109, 299112, 299741, 299111, ) || 299139, 299141, || 299106, 300283, || 298967, 298884, || 299044, 299045, || 298369, (298370, 298371, 298373, 298374, 298969, 298375, …	24843 || 24843 || 24999 || 24999 || 24999 || 24999 || 25001 || 25001 || 25001 || 25001 || 25001 || 25001 || 25001 || 25001 || 25001 ||	About yourself || About yourself || Your iLabber Experience || Your iLabber Experience || Your iLabber Experience || Your iLabber Experience || Using iLabber for your research || Using iLabber for your research || Using iLabber for your research || Using iLabber for your research || Using iLabber for your research || Using iLabber for your research || Using iLabber for your research || Using iLab…	Section Start	a. Graduate Student		Medicinal Chemsitry	University of Leeds		Windows	Improved ability to search and re-use documented information		431396	--	16th Oct 2012 10:35 am	15th Oct 2012 10:42 am	8 minutes, 9 seconds	194.82.12.139		295173, 295175, 295176, || 295179, 299137, 298321, || 299259, 299088, (299089, 299090, 299091, 299092, 299093, 299094, 299095, 299096, 299097, 299098, 299099, 299100, 299101, 299102, 299103, 299104, 299105, ) || 299740, 299107, (299109, 299112, 299741, 299111, ) || 299139, 299141, || 299106, 300283, || 298967, 298884, || 299044, 299045, || 298369, (298370, 298371, 298373, 298374, 298969, 298375, …	Very important	Quite important	Fairly important	Very important	Fairly important	Slightly important	Fairly important	Fairly important	Very important	Quite important	Very important	Quite important	Very important	N/A	please delete if commenting	--	No	Yes	Yes	Yes	By the university		Departments deploy and manage the ELN with their own IT resources
433041	--	18th Oct 2012 12:27 pm	18th Oct 2012 12:51 pm	23 minutes, 54 seconds	131.251.254.244		295173, 295175, 295176, || 295179, 299137, 298321, || 299259, 299088, (299089, 299090, 299091, 299092, 299093, 299094, 299095, 299096, 299097, 299098, 299099, 299100, 299101, 299102, 299103, 299104, 299105, ) || 299740, 299107, (299109, 299112, 299741, 299111, ) || 299139, 299141, || 299106, 300283, || 298967, 298884, || 299044, 299045, || 298369, (298370, 298371, 298373, 298374, 298969, 298375, …	24843 || 24843 || 24999 || 24999 || 24999 || 24999 || 25001 || 25001 || 25001 || 25001 || 25001 || 25001 || 25001 || 25001 || 25001 ||	About yourself || About yourself || Your iLabber Experience || Your iLabber Experience || Your iLabber Experience || Your iLabber Experience || Using iLabber for your research || Using iLabber for your research || Using iLabber for your research || Using iLabber for your research || Using iLabber for your research || Using iLabber for your research || Using iLabber for your research || Using iLab…	Section Start	c. Academic Staff		chemistry	Cardiff University		Windows	Better ability to collaborate and share information		433041	--	19th Oct 2012 12:27 pm	19th Oct 2012 12:51 pm	24 minutes, 54 seconds	131.251.254.245		295173, 295175, 295176, || 295179, 299137, 298321, || 299259, 299088, (299089, 299090, 299091, 299092, 299093, 299094, 299095, 299096, 299097, 299098, 299099, 299100, 299101, 299102, 299103, 299104, 299105, ) || 299740, 299107, (299109, 299112, 299741, 299111, ) || 299139, 299141, || 299106, 300283, || 298967, 298884, || 299044, 299045, || 298369, (298370, 298371, 298373, 298374, 298969, 298375, …	Fairly important	Fairly important	Fairly important	Slightly important	Very important	Quite important	Quite important	Fairly important	Fairly important	Quite important	Fairly important	Very important	Fairly important	N/A	please delete if commenting	--	No	No	No	Yes	By the university		Universities deploy and manage the ELN with their own IT resources
433868	--	21st Oct 2012 1:55 pm	21st Oct 2012 2:07 pm	11 minutes, 48 seconds	176.253.87.24	https://outlook.leeds.ac.uk/owa/redir.aspx?C=027af3e483004b38a74b835509567a50&URL=https%3a%2f%2fwww.isurvey.soton.ac.uk%2f5896%2f48042%2fET09H4%2fUniversity%2bof%2bLeeds	295173, 295175, 295176, || 295179, 299137, 298321, || 299259, 299088, (299089, 299090, 299091, 299092, 299093, 299094, 299095, 299096, 299097, 299098, 299099, 299100, 299101, 299102, 299103, 299104, 299105, ) || 299740, 299107, (299109, 299112, 299741, 299111, ) || 299139, 299141, || 299106, 300283, || 298967, 298884, || 299044, 299045, || 298369, (298370, 298371, 298373, 298374, 298969, 298375, …	24843 || 24843 || 24999 || 24999 || 24999 || 24999 || 25001 || 25001 || 25001 || 25001 || 25001 || 25001 || 25001 || 25001 || 25001 ||	About yourself || About yourself || Your iLabber Experience || Your iLabber Experience || Your iLabber Experience || Your iLabber Experience || Using iLabber for your research || Using iLabber for your research || Using iLabber for your research || Using iLabber for your research || Using iLabber for your research || Using iLabber for your research || Using iLabber for your research || Using iLab…	Section Start	a. Graduate Student		Biology	University of Leeds		Windows	Improved ability to search and re-use documented information		433868	--	22nd Oct 2012 1:55 pm	22nd Oct 2012 2:07 pm	12 minutes, 48 seconds	176.253.87.25	https://outlook.leeds.ac.uk/owa/redir.aspx?C=027af3e483004b38a74b835509567a50&URL=https%3a%2f%2fwww.isurvey.soton.ac.uk%2f5896%2f48042%2fET09H4%2fUniversity%2bof%2bLeeds	295173, 295175, 295176, || 295179, 299137, 298321, || 299259, 299088, (299089, 299090, 299091, 299092, 299093, 299094, 299095, 299096, 299097, 299098, 299099, 299100, 299101, 299102, 299103, 299104, 299105, ) || 299740, 299107, (299109, 299112, 299741, 299111, ) || 299139, 299141, || 299106, 300283, || 298967, 298884, || 299044, 299045, || 298369, (298370, 298371, 298373, 298374, 298969, 298375, …																--
434108	--	22nd Oct 2012 9:00 am	22nd Oct 2012 9:09 am	8 minutes, 44 seconds	138.251.103.59		295173, 295175, 295176, || 295179, 299137, 298321, || 299259, 299088, (299089, 299090, 299091, 299092, 299093, 299094, 299095, 299096, 299097, 299098, 299099, 299100, 299101, 299102, 299103, 299104, 299105, ) || 299740, 299107, (299109, 299112, 299741, 299111, ) || 299139, 299141, || 299106, 300283, || 298967, 298884, || 299044, 299045, || 298369, (298370, 298371, 298373, 298374, 298969, 298375, …	24843 || 24843 || 24999 || 24999 || 24999 || 24999 || 25001 || 25001 || 25001 || 25001 || 25001 || 25001 || 25001 || 25001 || 25001 ||	About yourself || About yourself || Your iLabber Experience || Your iLabber Experience || Your iLabber Experience || Your iLabber Experience || Using iLabber for your research || Using iLabber for your research || Using iLabber for your research || Using iLabber for your research || Using iLabber for your research || Using iLabber for your research || Using iLabber for your research || Using iLab…	Section Start	c. Academic Staff		Chemistry	University of St Andrews		Mac OS	Improved access to research data and project management		434108	--	23rd Oct 2012 9:00 am	23rd Oct 2012 9:09 am	9 minutes, 44 seconds	138.251.103.60		295173, 295175, 295176, || 295179, 299137, 298321, || 299259, 299088, (299089, 299090, 299091, 299092, 299093, 299094, 299095, 299096, 299097, 299098, 299099, 299100, 299101, 299102, 299103, 299104, 299105, ) || 299740, 299107, (299109, 299112, 299741, 299111, ) || 299139, 299141, || 299106, 300283, || 298967, 298884, || 299044, 299045, || 298369, (298370, 298371, 298373, 298374, 298969, 298375, …																--
434109	--	22nd Oct 2012 9:02 am	22nd Oct 2012 9:06 am	3 minutes, 22 seconds	138.251.90.104	https://mail.google.com/mail/u/0/?ui=2&view=js&name=main,tlist,ptlist&ver=xToO_-nq8vA.en_GB.&am=!q1IQgjiEvndRxO3q1XIoAm_7xHz0rI6M5qvdZu3319PME8KyHEjp8eEUqxOvl67Lyi4z1Q	295173, 295175, 295176, || 295179, 299137, 298321, || 299259, 299088, (299089, 299090, 299091, 299092, 299093, 299094, 299095, 299096, 299097, 299098, 299099, 299100, 299101, 299102, 299103, 299104, 299105, ) || 299740, 299107, (299109, 299112, 299741, 299111, ) || 299139, 299141, || 299106, 300283, || 298967, 298884, || 299044, 299045, || 298369, (298370, 298371, 298373, 298374, 298969, 298375, …	24843 || 24843 || 24999 || 24999 || 24999 || 24999 || 25001 || 25001 || 25001 || 25001 || 25001 || 25001 || 25001 || 25001 || 25001 ||	About yourself || About yourself || Your iLabber Experience || Your iLabber Experience || Your iLabber Experience || Your iLabber Experience || Using iLabber for your research || Using iLabber for your research || Using iLabber for your research || Using iLabber for your research || Using iLabber for your research || Using iLabber for your research || Using iLabber for your research || Using iLab…	Section Start	a. Graduate Student		Chemistry	University of St Andrews		Mac OS	Improved ability to search and re-use documented information		434109	--	23rd Oct 2012 9:02 am	23rd Oct 2012 9:06 am	4 minutes, 22 seconds	138.251.90.105	https://mail.google.com/mail/u/0/?ui=2&view=js&name=main,tlist,ptlist&ver=xToO_-nq8vA.en_GB.&am=!q1IQgjiEvndRxO3q1XIoAm_7xHz0rI6M5qvdZu3319PME8KyHEjp8eEUqxOvl67Lyi4z1Q	295173, 295175, 295176, || 295179, 299137, 298321, || 299259, 299088, (299089, 299090, 299091, 299092, 299093, 299094, 299095, 299096, 299097, 299098, 299099, 299100, 299101, 299102, 299103, 299104, 299105, ) || 299740, 299107, (299109, 299112, 299741, 299111, ) || 299139, 299141, || 299106, 300283, || 298967, 298884, || 299044, 299045, || 298369, (298370, 298371, 298373, 298374, 298969, 298375, …	Quite important	Quite important	Very important	Fairly important	Fairly important	Fairly important	Quite important	Very important	Fairly important	Very important	Fairly important	Fairly important	Very important	N/A	please delete if commenting	--	No	No	No	No	By research funding bodies		Universities deploy and manage the ELN with their own IT resources
434110	--	22nd Oct 2012 9:03 am	22nd Oct 2012 9:17 am	14 minutes, 26 seconds	138.251.14.34		295173, 295175, 295176, || 295179, 299137, 298321, || 299259, 299088, (299089, 299090, 299091, 299092, 299093, 299094, 299095, 299096, 299097, 299098, 299099, 299100, 299101, 299102, 299103, 299104, 299105, ) || 299740, 299107, (299109, 299112, 299741, 299111, ) || 299139, 299141, || 299106, 300283, || 298967, 298884, || 299044, 299045, || 298369, (298370, 298371, 298373, 298374, 298969, 298375, …	24843 || 24843 || 24999 || 24999 || 24999 || 24999 || 25001 || 25001 || 25001 || 25001 || 25001 || 25001 || 25001 || 25001 || 25001 ||	About yourself || About yourself || Your iLabber Experience || Your iLabber Experience || Your iLabber Experience || Your iLabber Experience || Using iLabber for your research || Using iLabber for your research || Using iLabber for your research || Using iLabber for your research || Using iLabber for your research || Using iLabber for your research || Using iLabber for your research || Using iLab…	Section Start	a. Graduate Student		Chemistry, Biology	University of St Andrews		Windows	Improved ability to search and re-use documented information		434110	--	22nd Oct 2012 9:03 am	23rd Oct 2012 9:17 am	15 minutes, 26 seconds	138.251.14.35		295173, 295175, 295176, || 295179, 299137, 298321, || 299259, 299088, (299089, 299090, 299091, 299092, 299093, 299094, 299095, 299096, 299097, 299098, 299099, 299100, 299101, 299102, 299103, 299104, 299105, ) || 299740, 299107, (299109, 299112, 299741, 299111, ) || 299139, 299141, || 299106, 300283, || 298967, 298884, || 299044, 299045, || 298369, (298370, 298371, 298373, 298374, 298969, 298375, …																--
434111	--	22nd Oct 2012 9:03 am	22nd Oct 2012 9:11 am	8 minutes, 20 seconds	130.159.128.224	https://nemo.strath.ac.uk/owa/redir.aspx?C=d062e97c34c8466fb3d0975760f1f7be&URL=https%3a%2f%2fwww.isurvey.soton.ac.uk%2f5896%2f48919%2fXISAUZ%2fUniversity%2bof%2bStrathclyde	295173, 295175, 295176, || 295179, 299137, 298321, || 299259, 299088, (299089, 299090, 299091, 299092, 299093, 299094, 299095, 299096, 299097, 299098, 299099, 299100, 299101, 299102, 299103, 299104, 299105, ) || 299740, 299107, (299109, 299112, 299741, 299111, ) || 299139, 299141, || 299106, 300283, || 298967, 298884, || 299044, 299045, || 298369, (298370, 298371, 298373, 298374, 298969, 298375, …	24843 || 24843 || 24999 || 24999 || 24999 || 24999 || 25001 || 25001 || 25001 || 25001 || 25001 || 25001 || 25001 || 25001 || 25001 ||	About yourself || About yourself || Your iLabber Experience || Your iLabber Experience || Your iLabber Experience || Your iLabber Experience || Using iLabber for your research || Using iLabber for your research || Using iLabber for your research || Using iLabber for your research || Using iLabber for your research || Using iLabber for your research || Using iLabber for your research || Using iLab…	Section Start	a. Graduate Student		Pharmacoepidemiology	University of Strathclyde		Windows	Improved quality of record keeping		434111	--	22nd Oct 2012 9:03 am	23rd Oct 2012 9:11 am	9 minutes, 20 seconds	130.159.128.225	https://nemo.strath.ac.uk/owa/redir.aspx?C=d062e97c34c8466fb3d0975760f1f7be&URL=https%3a%2f%2fwww.isurvey.soton.ac.uk%2f5896%2f48919%2fXISAUZ%2fUniversity%2bof%2bStrathclyde	295173, 295175, 295176, || 295179, 299137, 298321, || 299259, 299088, (299089, 299090, 299091, 299092, 299093, 299094, 299095, 299096, 299097, 299098, 299099, 299100, 299101, 299102, 299103, 299104, 299105, ) || 299740, 299107, (299109, 299112, 299741, 299111, ) || 299139, 299141, || 299106, 300283, || 298967, 298884, || 299044, 299045, || 298369, (298370, 298371, 298373, 298374, 298969, 298375, …																--
434112	--	22nd Oct 2012 9:04 am	22nd Oct 2012 9:07 am	3 minutes, 8 seconds	137.222.44.170		295173, 295175, 295176, || 295179, 299137, 298321, || 299259, 299088, (299089, 299090, 299091, 299092, 299093, 299094, 299095, 299096, 299097, 299098, 299099, 299100, 299101, 299102, 299103, 299104, 299105, ) || 299740, 299107, (299109, 299112, 299741, 299111, ) || 299139, 299141, || 299106, 300283, || 298967, 298884, || 299044, 299045, || 298369, (298370, 298371, 298373, 298374, 298969, 298375, …	24843 || 24843 || 24999 || 24999 || 24999 || 24999 || 25001 || 25001 || 25001 || 25001 || 25001 || 25001 || 25001 || 25001 || 25001 ||	About yourself || About yourself || Your iLabber Experience || Your iLabber Experience || Your iLabber Experience || Your iLabber Experience || Using iLabber for your research || Using iLabber for your research || Using iLabber for your research || Using iLabber for your research || Using iLabber for your research || Using iLabber for your research || Using iLabber for your research || Using iLab…	Section Start	a. Graduate Student		Chemistry	University of Bristol		Windows	Improved access to research data and project management		434112	--	23rd Oct 2012 9:04 am	23rd Oct 2012 9:07 am	3 minutes, 8 seconds	137.222.44.171		295173, 295175, 295176, || 295179, 299137, 298321, || 299259, 299088, (299089, 299090, 299091, 299092, 299093, 299094, 299095, 299096, 299097, 299098, 299099, 299100, 299101, 299102, 299103, 299104, 299105, ) || 299740, 299107, (299109, 299112, 299741, 299111, ) || 299139, 299141, || 299106, 300283, || 298967, 298884, || 299044, 299045, || 298369, (298370, 298371, 298373, 298374, 298969, 298375, …	Quite important	Quite important	Very important	Very important	Very important	Very important	Slightly important	Quite important	Slightly important	Slightly important	N/A	N/A	Very important	N/A	please delete if commenting	--	No	Yes	No	No	By the university		Departments deploy and manage the ELN with their own IT resources
434113	--	22nd Oct 2012 9:05 am	22nd Oct 2012 9:44 am	39 minutes, 8 seconds	152.78.198.185		295173, 295175, 295176, || 295179, 299137, 298321, || 299259, 299088, (299089, 299090, 299091, 299092, 299093, 299094, 299095, 299096, 299097, 299098, 299099, 299100, 299101, 299102, 299103, 299104, 299105, ) || 299740, 299107, (299109, 299112, 299741, 299111, ) || 299139, 299141, || 299106, 300283, || 298967, 298884, || 299044, 299045, || 298369, (298370, 298371, 298373, 298374, 298969, 298375, …	24843 || 24843 || 24999 || 24999 || 24999 || 24999 || 25001 || 25001 || 25001 || 25001 || 25001 || 25001 || 25001 || 25001 || 25001 ||	About yourself || About yourself || Your iLabber Experience || Your iLabber Experience || Your iLabber Experience || Your iLabber Experience || Using iLabber for your research || Using iLabber for your research || Using iLabber for your research || Using iLabber for your research || Using iLabber for your research || Using iLabber for your research || Using iLabber for your research || Using iLab…	Section Start	a. Graduate Student		Chemistry - Mainly Organic, Flow Chemistry and UV chemistry	University of Southampton		Mac OS	Other (please specify)	The main interest was several of the point described above. It was mainly improve the ability to search and re-use document, get a standardisation of the data - experiments records and a faster-cleaner lab book written (thanks to template and clone) and also the sharing of data between different level of group management.	434113	--	23rd Oct 2012 9:05 am	23rd Oct 2012 9:44 am	39 minutes, 8 seconds	152.78.198.186		295173, 295175, 295176, || 295179, 299137, 298321, || 299259, 299088, (299089, 299090, 299091, 299092, 299093, 299094, 299095, 299096, 299097, 299098, 299099, 299100, 299101, 299102, 299103, 299104, 299105, ) || 299740, 299107, (299109, 299112, 299741, 299111, ) || 299139, 299141, || 299106, 300283, || 298967, 298884, || 299044, 299045, || 298369, (298370, 298371, 298373, 298374, 298969, 298375, …																--
434116	--	22nd Oct 2012 9:07 am	Did not finish	- - -	149.254.235.217		295173, 295175, 295176, || 295179, 299137, 298321, || 299259, 299088, (299089, 299090, 299091, 299092, 299093, 299094, 299095, 299096, 299097, 299098, 299099, 299100, 299101, 299102, 299103, 299104, 299105, ) || 299740, 299107, (299109, 299112, 299741, 299111, ) || 299139, 299141, || 299106, 300283, || 298967, 298884, || 299044, 299045, || 298369, (298370, 298371, 298373, 298374, 298969, 298375, …	24843 || 24843 || 24999 || 24999 || 24999 || 24999 || 25001 || 25001 || 25001 || 25001 || 25001 || 25001 || 25001 || 25001 || 25001 ||	About yourself || About yourself || Your iLabber Experience || Your iLabber Experience || Your iLabber Experience || Your iLabber Experience || Using iLabber for your research || Using iLabber for your research || Using iLabber for your research || Using iLabber for your research || Using iLabber for your research || Using iLabber for your research || Using iLabber for your research || Using iLab…	Section Start	a. Graduate Student		Physical chemistry. Reaction dynamics	University of Bristol		Windows	Improved ability to search and re-use documented information		434116	--	23rd Oct 2012 9:07 am	Did not finish	- - -	149.254.235.218		295173, 295175, 295176, || 295179, 299137, 298321, || 299259, 299088, (299089, 299090, 299091, 299092, 299093, 299094, 299095, 299096, 299097, 299098, 299099, 299100, 299101, 299102, 299103, 299104, 299105, ) || 299740, 299107, (299109, 299112, 299741, 299111, ) || 299139, 299141, || 299106, 300283, || 298967, 298884, || 299044, 299045, || 298369, (298370, 298371, 298373, 298374, 298969, 298375, …																--
434118	--	22nd Oct 2012 9:19 am	22nd Oct 2012 9:31 am	11 minutes, 48 seconds	130.159.110.221	https://nemo.strath.ac.uk/owa/redir.aspx?C=167c2b78487a4b4a9cfebbed9a5612c8&URL=https%3a%2f%2fwww.isurvey.soton.ac.uk%2f5896%2f48923%2f2OLJY5%2fUniversity%2bof%2bStrathclyde	295173, 295175, 295176, || 295179, 299137, 298321, || 299259, 299088, (299089, 299090, 299091, 299092, 299093, 299094, 299095, 299096, 299097, 299098, 299099, 299100, 299101, 299102, 299103, 299104, 299105, ) || 299740, 299107, (299109, 299112, 299741, 299111, ) || 299139, 299141, || 299106, 300283, || 298967, 298884, || 299044, 299045, || 298369, (298370, 298371, 298373, 298374, 298969, 298375, …	24843 || 24843 || 24999 || 24999 || 24999 || 24999 || 25001 || 25001 || 25001 || 25001 || 25001 || 25001 || 25001 || 25001 || 25001 ||	About yourself || About yourself || Your iLabber Experience || Your iLabber Experience || Your iLabber Experience || Your iLabber Experience || Using iLabber for your research || Using iLabber for your research || Using iLabber for your research || Using iLabber for your research || Using iLabber for your research || Using iLabber for your research || Using iLabber for your research || Using iLab…	Section Start	a. Graduate Student		pharmacy	University of Strathclyde		Windows	Improved quality of record keeping		434118	--	23rd Oct 2012 9:19 am	23rd Oct 2012 9:31 am	12 minutes, 48 seconds	130.159.110.222	https://nemo.strath.ac.uk/owa/redir.aspx?C=167c2b78487a4b4a9cfebbed9a5612c8&URL=https%3a%2f%2fwww.isurvey.soton.ac.uk%2f5896%2f48923%2f2OLJY5%2fUniversity%2bof%2bStrathclyde	295173, 295175, 295176, || 295179, 299137, 298321, || 299259, 299088, (299089, 299090, 299091, 299092, 299093, 299094, 299095, 299096, 299097, 299098, 299099, 299100, 299101, 299102, 299103, 299104, 299105, ) || 299740, 299107, (299109, 299112, 299741, 299111, ) || 299139, 299141, || 299106, 300283, || 298967, 298884, || 299044, 299045, || 298369, (298370, 298371, 298373, 298374, 298969, 298375, …																--
434122	--	22nd Oct 2012 9:34 am	22nd Oct 2012 9:39 am	5 minutes, 28 seconds	138.37.54.102		295173, 295175, 295176, || 295179, 299137, 298321, || 299259, 299088, (299089, 299090, 299091, 299092, 299093, 299094, 299095, 299096, 299097, 299098, 299099, 299100, 299101, 299102, 299103, 299104, 299105, ) || 299740, 299107, (299109, 299112, 299741, 299111, ) || 299139, 299141, || 299106, 300283, || 298967, 298884, || 299044, 299045, || 298369, (298370, 298371, 298373, 298374, 298969, 298375, …	24843 || 24843 || 24999 || 24999 || 24999 || 24999 || 25001 || 25001 || 25001 || 25001 || 25001 || 25001 || 25001 || 25001 || 25001 ||	About yourself || About yourself || Your iLabber Experience || Your iLabber Experience || Your iLabber Experience || Your iLabber Experience || Using iLabber for your research || Using iLabber for your research || Using iLabber for your research || Using iLabber for your research || Using iLabber for your research || Using iLabber for your research || Using iLabber for your research || Using iLab…	Section Start	a. Graduate Student		Chemistry	Queen Mary University of London		Windows	Improved ability to search and re-use documented information		434122	--	23rd Oct 2012 9:34 am	23rd Oct 2012 9:39 am	6 minutes, 28 seconds	138.37.54.103		295173, 295175, 295176, || 295179, 299137, 298321, || 299259, 299088, (299089, 299090, 299091, 299092, 299093, 299094, 299095, 299096, 299097, 299098, 299099, 299100, 299101, 299102, 299103, 299104, 299105, ) || 299740, 299107, (299109, 299112, 299741, 299111, ) || 299139, 299141, || 299106, 300283, || 298967, 298884, || 299044, 299045, || 298369, (298370, 298371, 298373, 298374, 298969, 298375, …																--
434134	--	22nd Oct 2012 10:08 am	Did not finish	- - -	138.251.41.146		295173, 295175, 295176, || 295179, 299137, 298321, || 299259, 299088, (299089, 299090, 299091, 299092, 299093, 299094, 299095, 299096, 299097, 299098, 299099, 299100, 299101, 299102, 299103, 299104, 299105, ) || 299740, 299107, (299109, 299112, 299741, 299111, ) || 299139, 299141, || 299106, 300283, || 298967, 298884, || 299044, 299045, || 298369, (298370, 298371, 298373, 298374, 298969, 298375, …	24843 || 24843 || 24999 || 24999 || 24999 || 24999 || 25001 || 25001 || 25001 || 25001 || 25001 || 25001 || 25001 || 25001 || 25001 ||	About yourself || About yourself || Your iLabber Experience || Your iLabber Experience || Your iLabber Experience || Your iLabber Experience || Using iLabber for your research || Using iLabber for your research || Using iLabber for your research || Using iLabber for your research || Using iLabber for your research || Using iLabber for your research || Using iLabber for your research || Using iLab…	Section Start	a. Graduate Student		chemistry	University of St Andrews		Mac OS	Improved quality of record keeping		434134	--	23rd Oct 2012 10:08 am	Did not finish	- - -	138.251.41.147		295173, 295175, 295176, || 295179, 299137, 298321, || 299259, 299088, (299089, 299090, 299091, 299092, 299093, 299094, 299095, 299096, 299097, 299098, 299099, 299100, 299101, 299102, 299103, 299104, 299105, ) || 299740, 299107, (299109, 299112, 299741, 299111, ) || 299139, 299141, || 299106, 300283, || 298967, 298884, || 299044, 299045, || 298369, (298370, 298371, 298373, 298374, 298969, 298375, …	Quite important	Quite important	Slightly important	Slightly important	Not at all important	Not at all important	Not at all important	Fairly important	Slightly important	Slightly important	Fairly important	Very important	Very important	N/A	please delete if commenting	--	No	Yes	Yes	Yes	By the university		Universities deploy and manage the ELN with their own IT resources
434142	--	22nd Oct 2012 10:23 am	22nd Oct 2012 10:31 am	8 minutes, 54 seconds	144.32.128.51		295173, 295175, 295176, || 295179, 299137, 298321, || 299259, 299088, (299089, 299090, 299091, 299092, 299093, 299094, 299095, 299096, 299097, 299098, 299099, 299100, 299101, 299102, 299103, 299104, 299105, ) || 299740, 299107, (299109, 299112, 299741, 299111, ) || 299139, 299141, || 299106, 300283, || 298967, 298884, || 299044, 299045, || 298369, (298370, 298371, 298373, 298374, 298969, 298375, …	24843 || 24843 || 24999 || 24999 || 24999 || 24999 || 25001 || 25001 || 25001 || 25001 || 25001 || 25001 || 25001 || 25001 || 25001 ||	About yourself || About yourself || Your iLabber Experience || Your iLabber Experience || Your iLabber Experience || Your iLabber Experience || Using iLabber for your research || Using iLabber for your research || Using iLabber for your research || Using iLabber for your research || Using iLabber for your research || Using iLabber for your research || Using iLabber for your research || Using iLab…	Section Start	a. Graduate Student		Chemistry	University of York		Windows	Saving time over the paper notebook process		434142	--	23rd Oct 2012 10:23 am	23rd Oct 2012 10:31 am	9 minutes, 54 seconds	144.32.128.52		295173, 295175, 295176, || 295179, 299137, 298321, || 299259, 299088, (299089, 299090, 299091, 299092, 299093, 299094, 299095, 299096, 299097, 299098, 299099, 299100, 299101, 299102, 299103, 299104, 299105, ) || 299740, 299107, (299109, 299112, 299741, 299111, ) || 299139, 299141, || 299106, 300283, || 298967, 298884, || 299044, 299045, || 298369, (298370, 298371, 298373, 298374, 298969, 298375, …	Slightly important	Quite important	Fairly important	Fairly important	Slightly important	Fairly important	Slightly important	Slightly important	Not at all important	Fairly important	Fairly important	Fairly important	Quite important	N/A	please delete if commenting	--	No	No	No	No	By the department		Departments deploy and manage the ELN with their own IT resources
434146	--	22nd Oct 2012 10:27 am	22nd Oct 2012 10:38 am	10 minutes, 18 seconds	128.40.199.189	https://amsprd0104.outlook.com/owa/redir.aspx?C=GVO5TC0WaEaSRV1UOv_KFRKuqOu6g88Iy-q8hXLPy9j1ufPhoBQP5rDFt8RaW1UBZf3MryaH6sY.&URL=https%3a%2f%2fwww.isurvey.soton.ac.uk%2f5896%2f47976%2fF42C6E%2f	295173, 295175, 295176, || 295179, 299137, 298321, || 299259, 299088, (299089, 299090, 299091, 299092, 299093, 299094, 299095, 299096, 299097, 299098, 299099, 299100, 299101, 299102, 299103, 299104, 299105, ) || 299740, 299107, (299109, 299112, 299741, 299111, ) || 299139, 299141, || 299106, 300283, || 298967, 298884, || 299044, 299045, || 298369, (298370, 298371, 298373, 298374, 298969, 298375, …	24843 || 24843 || 24999 || 24999 || 24999 || 24999 || 25001 || 25001 || 25001 || 25001 || 25001 || 25001 || 25001 || 25001 || 25001 ||	About yourself || About yourself || Your iLabber Experience || Your iLabber Experience || Your iLabber Experience || Your iLabber Experience || Using iLabber for your research || Using iLabber for your research || Using iLabber for your research || Using iLabber for your research || Using iLabber for your research || Using iLabber for your research || Using iLabber for your research || Using iLab…	Section Start	a. Graduate Student		Chemistry	University College London		Windows	Saving time over the paper notebook process		434146	--	23rd Oct 2012 10:27 am	23rd Oct 2012 10:38 am	11 minutes, 18 seconds	128.40.199.190	https://amsprd0104.outlook.com/owa/redir.aspx?C=GVO5TC0WaEaSRV1UOv_KFRKuqOu6g88Iy-q8hXLPy9j1ufPhoBQP5rDFt8RaW1UBZf3MryaH6sY.&URL=https%3a%2f%2fwww.isurvey.soton.ac.uk%2f5896%2f47976%2fF42C6E%2f	295173, 295175, 295176, || 295179, 299137, 298321, || 299259, 299088, (299089, 299090, 299091, 299092, 299093, 299094, 299095, 299096, 299097, 299098, 299099, 299100, 299101, 299102, 299103, 299104, 299105, ) || 299740, 299107, (299109, 299112, 299741, 299111, ) || 299139, 299141, || 299106, 300283, || 298967, 298884, || 299044, 299045, || 298369, (298370, 298371, 298373, 298374, 298969, 298375, …																--
434156	--	22nd Oct 2012 10:47 am	22nd Oct 2012 10:54 am	7 minutes, 13 seconds	143.117.124.187	https://ex2k7.qub.ac.uk/OWA/redir.aspx?C=sqc7qdb2qk-Ul49Ahj7J0jstLT3Og89IV8SbMeHVOAGLJPgOoTYvQTW4n_qUO3S6DxpKmLHLJeI.&URL=https%3a%2f%2fwww.isurvey.soton.ac.uk%2f5896%2f47963%2fDMB29N%2f	295173, 295175, 295176, || 295179, 299137, 298321, || 299259, 299088, (299089, 299090, 299091, 299092, 299093, 299094, 299095, 299096, 299097, 299098, 299099, 299100, 299101, 299102, 299103, 299104, 299105, ) || 299740, 299107, (299109, 299112, 299741, 299111, ) || 299139, 299141, || 299106, 300283, || 298967, 298884, || 299044, 299045, || 298369, (298370, 298371, 298373, 298374, 298969, 298375, …	24843 || 24843 || 24999 || 24999 || 24999 || 24999 || 25001 || 25001 || 25001 || 25001 || 25001 || 25001 || 25001 || 25001 || 25001 ||	About yourself || About yourself || Your iLabber Experience || Your iLabber Experience || Your iLabber Experience || Your iLabber Experience || Using iLabber for your research || Using iLabber for your research || Using iLabber for your research || Using iLabber for your research || Using iLabber for your research || Using iLabber for your research || Using iLabber for your research || Using iLab…	Section Start	a. Graduate Student		Chemistry	Queen\&#039;s University Belfast		Windows	Improved quality of record keeping		434156	--	22nd Oct 2012 10:47 am	23rd Oct 2012 10:54 am	8 minutes, 13 seconds	143.117.124.188	https://ex2k7.qub.ac.uk/OWA/redir.aspx?C=sqc7qdb2qk-Ul49Ahj7J0jstLT3Og89IV8SbMeHVOAGLJPgOoTYvQTW4n_qUO3S6DxpKmLHLJeI.&URL=https%3a%2f%2fwww.isurvey.soton.ac.uk%2f5896%2f47963%2fDMB29N%2f	295173, 295175, 295176, || 295179, 299137, 298321, || 299259, 299088, (299089, 299090, 299091, 299092, 299093, 299094, 299095, 299096, 299097, 299098, 299099, 299100, 299101, 299102, 299103, 299104, 299105, ) || 299740, 299107, (299109, 299112, 299741, 299111, ) || 299139, 299141, || 299106, 300283, || 298967, 298884, || 299044, 299045, || 298369, (298370, 298371, 298373, 298374, 298969, 298375, …																--
434157	--	22nd Oct 2012 10:47 am	22nd Oct 2012 10:51 am	3 minutes, 37 seconds	138.251.90.91		295173, 295175, 295176, || 295179, 299137, 298321, || 299259, 299088, (299089, 299090, 299091, 299092, 299093, 299094, 299095, 299096, 299097, 299098, 299099, 299100, 299101, 299102, 299103, 299104, 299105, ) || 299740, 299107, (299109, 299112, 299741, 299111, ) || 299139, 299141, || 299106, 300283, || 298967, 298884, || 299044, 299045, || 298369, (298370, 298371, 298373, 298374, 298969, 298375, …	24843 || 24843 || 24999 || 24999 || 24999 || 24999 || 25001 || 25001 || 25001 || 25001 || 25001 || 25001 || 25001 || 25001 || 25001 ||	About yourself || About yourself || Your iLabber Experience || Your iLabber Experience || Your iLabber Experience || Your iLabber Experience || Using iLabber for your research || Using iLabber for your research || Using iLabber for your research || Using iLabber for your research || Using iLabber for your research || Using iLabber for your research || Using iLabber for your research || Using iLab…	Section Start	a. Graduate Student		Chemistry	University of St Andrews		Windows	Saving time over the paper notebook process		434157	--	22nd Oct 2012 10:47 am	23rd Oct 2012 10:51 am	4 minutes, 37 seconds	138.251.90.92		295173, 295175, 295176, || 295179, 299137, 298321, || 299259, 299088, (299089, 299090, 299091, 299092, 299093, 299094, 299095, 299096, 299097, 299098, 299099, 299100, 299101, 299102, 299103, 299104, 299105, ) || 299740, 299107, (299109, 299112, 299741, 299111, ) || 299139, 299141, || 299106, 300283, || 298967, 298884, || 299044, 299045, || 298369, (298370, 298371, 298373, 298374, 298969, 298375, …	Quite important	Slightly important	Slightly important	Quite important	Fairly important	Quite important	Fairly important	Fairly important	Fairly important	Quite important	Fairly important	Quite important	Very important	N/A	please delete if commenting	--	No	Yes	Yes	No	By the lab		Departments deploy and manage the ELN with their own IT resources
434159	--	22nd Oct 2012 10:48 am	Did not finish	- - -	129.11.138.38		295173, 295175, 295176, || 295179, 299137, 298321, || 299259, 299088, (299089, 299090, 299091, 299092, 299093, 299094, 299095, 299096, 299097, 299098, 299099, 299100, 299101, 299102, 299103, 299104, 299105, ) || 299740, 299107, (299109, 299112, 299741, 299111, ) || 299139, 299141, || 299106, 300283, || 298967, 298884, || 299044, 299045, || 298369, (298370, 298371, 298373, 298374, 298969, 298375, …	24843 || 24843 || 24999 || 24999 || 24999 || 24999 || 25001 || 25001 || 25001 || 25001 || 25001 || 25001 || 25001 || 25001 || 25001 ||	About yourself || About yourself || Your iLabber Experience || Your iLabber Experience || Your iLabber Experience || Your iLabber Experience || Using iLabber for your research || Using iLabber for your research || Using iLabber for your research || Using iLabber for your research || Using iLabber for your research || Using iLabber for your research || Using iLabber for your research || Using iLab…	Section Start	d. Other	Research associate	Chemistry	University of Leeds		Linux	Better ability to collaborate and share information		434159	--	23rd Oct 2012 10:48 am	Did not finish	- - -	129.11.138.39		295173, 295175, 295176, || 295179, 299137, 298321, || 299259, 299088, (299089, 299090, 299091, 299092, 299093, 299094, 299095, 299096, 299097, 299098, 299099, 299100, 299101, 299102, 299103, 299104, 299105, ) || 299740, 299107, (299109, 299112, 299741, 299111, ) || 299139, 299141, || 299106, 300283, || 298967, 298884, || 299044, 299045, || 298369, (298370, 298371, 298373, 298374, 298969, 298375, …	Quite important	Fairly important	Very important	Fairly important	Very important	Very important	Very important	Quite important	Quite important	Very important	Quite important	Quite important	Very important		please delete if commenting	--	No	No	No	No
434161	--	22nd Oct 2012 10:53 am	22nd Oct 2012 11:02 am	8 minutes, 45 seconds	138.251.162.38		295173, 295175, 295176, || 295179, 299137, 298321, || 299259, 299088, (299089, 299090, 299091, 299092, 299093, 299094, 299095, 299096, 299097, 299098, 299099, 299100, 299101, 299102, 299103, 299104, 299105, ) || 299740, 299107, (299109, 299112, 299741, 299111, ) || 299139, 299141, || 299106, 300283, || 298967, 298884, || 299044, 299045, || 298369, (298370, 298371, 298373, 298374, 298969, 298375, …	24843 || 24843 || 24999 || 24999 || 24999 || 24999 || 25001 || 25001 || 25001 || 25001 || 25001 || 25001 || 25001 || 25001 || 25001 ||	About yourself || About yourself || Your iLabber Experience || Your iLabber Experience || Your iLabber Experience || Your iLabber Experience || Using iLabber for your research || Using iLabber for your research || Using iLabber for your research || Using iLabber for your research || Using iLabber for your research || Using iLabber for your research || Using iLabber for your research || Using iLab…	Section Start	a. Graduate Student		Chemistry	University of St Andrews		Mac OS	Improved ability to search and re-use documented information		434161	--	23rd Oct 2012 10:53 am	23rd Oct 2012 11:02 am	9 minutes, 45 seconds	138.251.162.39		295173, 295175, 295176, || 295179, 299137, 298321, || 299259, 299088, (299089, 299090, 299091, 299092, 299093, 299094, 299095, 299096, 299097, 299098, 299099, 299100, 299101, 299102, 299103, 299104, 299105, ) || 299740, 299107, (299109, 299112, 299741, 299111, ) || 299139, 299141, || 299106, 300283, || 298967, 298884, || 299044, 299045, || 298369, (298370, 298371, 298373, 298374, 298969, 298375, …																--
434195	--	22nd Oct 2012 12:00 pm	Did not finish	- - -	188.221.226.102	https://outlook.manchester.ac.uk/owa/redir.aspx?C=7e7a6bcee12a48dfaa00ed3a7bc44058&URL=https%3a%2f%2fwww.isurvey.soton.ac.uk%2f5896%2f48083%2fMK95YV%2f	295173, 295175, 295176, || 295179, 299137, 298321, || 299259, 299088, (299089, 299090, 299091, 299092, 299093, 299094, 299095, 299096, 299097, 299098, 299099, 299100, 299101, 299102, 299103, 299104, 299105, ) || 299740, 299107, (299109, 299112, 299741, 299111, ) || 299139, 299141, || 299106, 300283, || 298967, 298884, || 299044, 299045, || 298369, (298370, 298371, 298373, 298374, 298969, 298375, …	24843 || 24843 || 24999 || 24999 || 24999 || 24999 || 25001 || 25001 || 25001 || 25001 || 25001 || 25001 || 25001 || 25001 || 25001 ||	About yourself || About yourself || Your iLabber Experience || Your iLabber Experience || Your iLabber Experience || Your iLabber Experience || Using iLabber for your research || Using iLabber for your research || Using iLabber for your research || Using iLabber for your research || Using iLabber for your research || Using iLabber for your research || Using iLabber for your research || Using iLab…	Section Start	a. Graduate Student		Chemical Engineering	University of Manchester		Windows	Saving time over the paper notebook process		434195	--	23rd Oct 2012 12:00 pm	Did not finish	- - -	188.221.226.103	https://outlook.manchester.ac.uk/owa/redir.aspx?C=7e7a6bcee12a48dfaa00ed3a7bc44058&URL=https%3a%2f%2fwww.isurvey.soton.ac.uk%2f5896%2f48083%2fMK95YV%2f	295173, 295175, 295176, || 295179, 299137, 298321, || 299259, 299088, (299089, 299090, 299091, 299092, 299093, 299094, 299095, 299096, 299097, 299098, 299099, 299100, 299101, 299102, 299103, 299104, 299105, ) || 299740, 299107, (299109, 299112, 299741, 299111, ) || 299139, 299141, || 299106, 300283, || 298967, 298884, || 299044, 299045, || 298369, (298370, 298371, 298373, 298374, 298969, 298375, …																--
434201	--	22nd Oct 2012 12:33 pm	22nd Oct 2012 12:44 pm	11 minutes, 42 seconds	137.222.114.239		295173, 295175, 295176, || 295179, 299137, 298321, || 299259, 299088, (299089, 299090, 299091, 299092, 299093, 299094, 299095, 299096, 299097, 299098, 299099, 299100, 299101, 299102, 299103, 299104, 299105, ) || 299740, 299107, (299109, 299112, 299741, 299111, ) || 299139, 299141, || 299106, 300283, || 298967, 298884, || 299044, 299045, || 298369, (298370, 298371, 298373, 298374, 298969, 298375, …	24843 || 24843 || 24999 || 24999 || 24999 || 24999 || 25001 || 25001 || 25001 || 25001 || 25001 || 25001 || 25001 || 25001 || 25001 ||	About yourself || About yourself || Your iLabber Experience || Your iLabber Experience || Your iLabber Experience || Your iLabber Experience || Using iLabber for your research || Using iLabber for your research || Using iLabber for your research || Using iLabber for your research || Using iLabber for your research || Using iLabber for your research || Using iLabber for your research || Using iLab…	Section Start	a. Graduate Student		Chemistry	University of Bristol		Windows	Improved quality of record keeping		434201	--	23rd Oct 2012 12:33 pm	23rd Oct 2012 12:44 pm	12 minutes, 42 seconds	137.222.114.240		295173, 295175, 295176, || 295179, 299137, 298321, || 299259, 299088, (299089, 299090, 299091, 299092, 299093, 299094, 299095, 299096, 299097, 299098, 299099, 299100, 299101, 299102, 299103, 299104, 299105, ) || 299740, 299107, (299109, 299112, 299741, 299111, ) || 299139, 299141, || 299106, 300283, || 298967, 298884, || 299044, 299045, || 298369, (298370, 298371, 298373, 298374, 298969, 298375, …																--
434205	--	22nd Oct 2012 12:59 pm	22nd Oct 2012 1:08 pm	9 minutes, 15 seconds	129.11.212.113	https://outlook.leeds.ac.uk/owa/redir.aspx?C=ab1ec80511d043c8a0d6d70ee6642335&URL=https%3a%2f%2fwww.isurvey.soton.ac.uk%2f5896%2f48049%2fENDEVX%2f	295173, 295175, 295176, || 295179, 299137, 298321, || 299259, 299088, (299089, 299090, 299091, 299092, 299093, 299094, 299095, 299096, 299097, 299098, 299099, 299100, 299101, 299102, 299103, 299104, 299105, ) || 299740, 299107, (299109, 299112, 299741, 299111, ) || 299139, 299141, || 299106, 300283, || 298967, 298884, || 299044, 299045, || 298369, (298370, 298371, 298373, 298374, 298969, 298375, …	24843 || 24843 || 24999 || 24999 || 24999 || 24999 || 25001 || 25001 || 25001 || 25001 || 25001 || 25001 || 25001 || 25001 || 25001 ||	About yourself || About yourself || Your iLabber Experience || Your iLabber Experience || Your iLabber Experience || Your iLabber Experience || Using iLabber for your research || Using iLabber for your research || Using iLabber for your research || Using iLabber for your research || Using iLabber for your research || Using iLabber for your research || Using iLabber for your research || Using iLab…	Section Start	a. Graduate Student		Chemistry, Chemical Biology	University of Leeds		Windows	Improved access to research data and project management		434205	--	23rd Oct 2012 12:59 pm	23rd Oct 2012 1:08 pm	10 minutes, 15 seconds	129.11.212.114	https://outlook.leeds.ac.uk/owa/redir.aspx?C=ab1ec80511d043c8a0d6d70ee6642335&URL=https%3a%2f%2fwww.isurvey.soton.ac.uk%2f5896%2f48049%2fENDEVX%2f	295173, 295175, 295176, || 295179, 299137, 298321, || 299259, 299088, (299089, 299090, 299091, 299092, 299093, 299094, 299095, 299096, 299097, 299098, 299099, 299100, 299101, 299102, 299103, 299104, 299105, ) || 299740, 299107, (299109, 299112, 299741, 299111, ) || 299139, 299141, || 299106, 300283, || 298967, 298884, || 299044, 299045, || 298369, (298370, 298371, 298373, 298374, 298969, 298375, …																--
434221	--	22nd Oct 2012 1:55 pm	22nd Oct 2012 2:39 pm	43 minutes, 31 seconds	152.78.197.191	https://www.outlook.soton.ac.uk/owa/redir.aspx?C=mkLyec02l02jWPXA9iqy_TXx4Dq8g88I5rR9ZxiVvbMU4KzVhMB31pNTY275H-1cjhrnjavu1tg.&URL=https%3a%2f%2fwww.isurvey.soton.ac.uk%2f5896%2f48872%2fF3OCJH%2fUniversity%2bof%2bSouthampton	295173, 295175, 295176, || 295179, 299137, 298321, || 299259, 299088, (299089, 299090, 299091, 299092, 299093, 299094, 299095, 299096, 299097, 299098, 299099, 299100, 299101, 299102, 299103, 299104, 299105, ) || 299740, 299107, (299109, 299112, 299741, 299111, ) || 299139, 299141, || 299106, 300283, || 298967, 298884, || 299044, 299045, || 298369, (298370, 298371, 298373, 298374, 298969, 298375, …	24843 || 24843 || 24999 || 24999 || 24999 || 24999 || 25001 || 25001 || 25001 || 25001 || 25001 || 25001 || 25001 || 25001 || 25001 ||	About yourself || About yourself || Your iLabber Experience || Your iLabber Experience || Your iLabber Experience || Your iLabber Experience || Using iLabber for your research || Using iLabber for your research || Using iLabber for your research || Using iLabber for your research || Using iLabber for your research || Using iLabber for your research || Using iLabber for your research || Using iLab…	Section Start	a. Graduate Student		Chemistry	University of Southampton		Windows	Saving time over the paper notebook process		434221	--	23rd Oct 2012 1:55 pm	23rd Oct 2012 2:39 pm	44 minutes, 31 seconds	152.78.197.192	https://www.outlook.soton.ac.uk/owa/redir.aspx?C=mkLyec02l02jWPXA9iqy_TXx4Dq8g88I5rR9ZxiVvbMU4KzVhMB31pNTY275H-1cjhrnjavu1tg.&URL=https%3a%2f%2fwww.isurvey.soton.ac.uk%2f5896%2f48872%2fF3OCJH%2fUniversity%2bof%2bSouthampton	295173, 295175, 295176, || 295179, 299137, 298321, || 299259, 299088, (299089, 299090, 299091, 299092, 299093, 299094, 299095, 299096, 299097, 299098, 299099, 299100, 299101, 299102, 299103, 299104, 299105, ) || 299740, 299107, (299109, 299112, 299741, 299111, ) || 299139, 299141, || 299106, 300283, || 298967, 298884, || 299044, 299045, || 298369, (298370, 298371, 298373, 298374, 298969, 298375, …																--
434418	--	23rd Oct 2012 12:07 am	23rd Oct 2012 12:15 am	7 minutes, 38 seconds	86.168.107.227		295173, 295175, 295176, || 295179, 299137, 298321, || 299259, 299088, (299089, 299090, 299091, 299092, 299093, 299094, 299095, 299096, 299097, 299098, 299099, 299100, 299101, 299102, 299103, 299104, 299105, ) || 299740, 299107, (299109, 299112, 299741, 299111, ) || 299139, 299141, || 299106, 300283, || 298967, 298884, || 299044, 299045, || 298369, (298370, 298371, 298373, 298374, 298969, 298375, …	24843 || 24843 || 24999 || 24999 || 24999 || 24999 || 25001 || 25001 || 25001 || 25001 || 25001 || 25001 || 25001 || 25001 || 25001 ||	About yourself || About yourself || Your iLabber Experience || Your iLabber Experience || Your iLabber Experience || Your iLabber Experience || Using iLabber for your research || Using iLabber for your research || Using iLabber for your research || Using iLabber for your research || Using iLabber for your research || Using iLabber for your research || Using iLabber for your research || Using iLab…	Section Start	b. Early Career Researcher (PDRA)		Chemical engineering	University of Manchester		Windows	Saving time over the paper notebook process		434418	--	24th Oct 2012 12:07 am	24th Oct 2012 12:15 am	8 minutes, 38 seconds	86.168.107.228		295173, 295175, 295176, || 295179, 299137, 298321, || 299259, 299088, (299089, 299090, 299091, 299092, 299093, 299094, 299095, 299096, 299097, 299098, 299099, 299100, 299101, 299102, 299103, 299104, 299105, ) || 299740, 299107, (299109, 299112, 299741, 299111, ) || 299139, 299141, || 299106, 300283, || 298967, 298884, || 299044, 299045, || 298369, (298370, 298371, 298373, 298374, 298969, 298375, …	Quite important	Slightly important	Slightly important	Quite important	Fairly important	Slightly important	Not at all important	Not at all important	Not at all important	Slightly important	Not at all important	Slightly important	Very important	N/A	please delete if commenting	--	Yes	No	Yes	Yes	By research funding bodies		Have option to sign up to a UK provider of ELNs and have ELNs managed remotely (cloud ELN)
435002	--	24th Oct 2012 10:48 am	24th Oct 2012 11:00 am	11 minutes, 56 seconds	152.78.197.135		295173, 295175, 295176, || 295179, 299137, 298321, || 299259, 299088, (299089, 299090, 299091, 299092, 299093, 299094, 299095, 299096, 299097, 299098, 299099, 299100, 299101, 299102, 299103, 299104, 299105, ) || 299740, 299107, (299109, 299112, 299741, 299111, ) || 299139, 299141, || 299106, 300283, || 298967, 298884, || 299044, 299045, || 298369, (298370, 298371, 298373, 298374, 298969, 298375, …	24843 || 24843 || 24999 || 24999 || 24999 || 24999 || 25001 || 25001 || 25001 || 25001 || 25001 || 25001 || 25001 || 25001 || 25001 ||	About yourself || About yourself || Your iLabber Experience || Your iLabber Experience || Your iLabber Experience || Your iLabber Experience || Using iLabber for your research || Using iLabber for your research || Using iLabber for your research || Using iLabber for your research || Using iLabber for your research || Using iLabber for your research || Using iLabber for your research || Using iLab…	Section Start	d. Other	Post-graduate Student	Chemistry	University of Southampton		Windows	Saving time over the paper notebook process		435002	--	25th Oct 2012 10:48 am	25th Oct 2012 11:00 am	12 minutes, 56 seconds	152.78.197.136		295173, 295175, 295176, || 295179, 299137, 298321, || 299259, 299088, (299089, 299090, 299091, 299092, 299093, 299094, 299095, 299096, 299097, 299098, 299099, 299100, 299101, 299102, 299103, 299104, 299105, ) || 299740, 299107, (299109, 299112, 299741, 299111, ) || 299139, 299141, || 299106, 300283, || 298967, 298884, || 299044, 299045, || 298369, (298370, 298371, 298373, 298374, 298969, 298375, …																--
435053	--	24th Oct 2012 12:40 pm	24th Oct 2012 12:52 pm	11 minutes, 42 seconds	2.101.151.11	https://nemo.strath.ac.uk/owa/redir.aspx?C=ea9b2c17e36741739ff673c7afbd4361&URL=https%3a%2f%2fwww.isurvey.soton.ac.uk%2f5896%2f48914%2f4Y9B5M%2fUniversity%2bof%2bStrathclyde	295173, 295175, 295176, || 295179, 299137, 298321, || 299259, 299088, (299089, 299090, 299091, 299092, 299093, 299094, 299095, 299096, 299097, 299098, 299099, 299100, 299101, 299102, 299103, 299104, 299105, ) || 299740, 299107, (299109, 299112, 299741, 299111, ) || 299139, 299141, || 299106, 300283, || 298967, 298884, || 299044, 299045, || 298369, (298370, 298371, 298373, 298374, 298969, 298375, …	24843 || 24843 || 24999 || 24999 || 24999 || 24999 || 25001 || 25001 || 25001 || 25001 || 25001 || 25001 || 25001 || 25001 || 25001 ||	About yourself || About yourself || Your iLabber Experience || Your iLabber Experience || Your iLabber Experience || Your iLabber Experience || Using iLabber for your research || Using iLabber for your research || Using iLabber for your research || Using iLabber for your research || Using iLabber for your research || Using iLabber for your research || Using iLabber for your research || Using iLab…	Section Start	a. Graduate Student		Molecular Biology, Biochemistry, Medicinal chemistry	University of Strathclyde		Windows	Improved access to research data and project management		435053	--	25th Oct 2012 12:40 pm	25th Oct 2012 12:52 pm	12 minutes, 42 seconds	2.101.151.12	https://nemo.strath.ac.uk/owa/redir.aspx?C=ea9b2c17e36741739ff673c7afbd4361&URL=https%3a%2f%2fwww.isurvey.soton.ac.uk%2f5896%2f48914%2f4Y9B5M%2fUniversity%2bof%2bStrathclyde	295173, 295175, 295176, || 295179, 299137, 298321, || 299259, 299088, (299089, 299090, 299091, 299092, 299093, 299094, 299095, 299096, 299097, 299098, 299099, 299100, 299101, 299102, 299103, 299104, 299105, ) || 299740, 299107, (299109, 299112, 299741, 299111, ) || 299139, 299141, || 299106, 300283, || 298967, 298884, || 299044, 299045, || 298369, (298370, 298371, 298373, 298374, 298969, 298375, …																--
435570	--	25th Oct 2012 10:16 am	25th Oct 2012 10:24 am	7 minutes, 33 seconds	130.159.17.136	https://nemo.strath.ac.uk/owa/redir.aspx?C=76fd49ff753f4243a708a0e0f6e1bfe3&URL=https%3a%2f%2fwww.isurvey.soton.ac.uk%2f5896%2f48917%2f9ZQ6KH%2fUniversity%2bof%2bStrathclyde	295173, 295175, 295176, || 295179, 299137, 298321, || 299259, 299088, (299089, 299090, 299091, 299092, 299093, 299094, 299095, 299096, 299097, 299098, 299099, 299100, 299101, 299102, 299103, 299104, 299105, ) || 299740, 299107, (299109, 299112, 299741, 299111, ) || 299139, 299141, || 299106, 300283, || 298967, 298884, || 299044, 299045, || 298369, (298370, 298371, 298373, 298374, 298969, 298375, …	24843 || 24843 || 24999 || 24999 || 24999 || 24999 || 25001 || 25001 || 25001 || 25001 || 25001 || 25001 || 25001 || 25001 || 25001 ||	About yourself || About yourself || Your iLabber Experience || Your iLabber Experience || Your iLabber Experience || Your iLabber Experience || Using iLabber for your research || Using iLabber for your research || Using iLabber for your research || Using iLabber for your research || Using iLabber for your research || Using iLabber for your research || Using iLabber for your research || Using iLab…	Section Start	a. Graduate Student		Formulation science with a side of polymer chemistry.	University of Strathclyde		Windows	Improved quality of record keeping		435570	--	26th Oct 2012 10:16 am	26th Oct 2012 10:24 am	8 minutes, 33 seconds	130.159.17.137	https://nemo.strath.ac.uk/owa/redir.aspx?C=76fd49ff753f4243a708a0e0f6e1bfe3&URL=https%3a%2f%2fwww.isurvey.soton.ac.uk%2f5896%2f48917%2f9ZQ6KH%2fUniversity%2bof%2bStrathclyde	295173, 295175, 295176, || 295179, 299137, 298321, || 299259, 299088, (299089, 299090, 299091, 299092, 299093, 299094, 299095, 299096, 299097, 299098, 299099, 299100, 299101, 299102, 299103, 299104, 299105, ) || 299740, 299107, (299109, 299112, 299741, 299111, ) || 299139, 299141, || 299106, 300283, || 298967, 298884, || 299044, 299045, || 298369, (298370, 298371, 298373, 298374, 298969, 298375, …																--
437887	--	30th Oct 2012 1:55 pm	30th Oct 2012 2:10 pm	14 minutes, 46 seconds	152.78.196.226		295173, 295175, 295176, || 295179, 299137, 298321, || 299259, 299088, (299089, 299090, 299091, 299092, 299093, 299094, 299095, 299096, 299097, 299098, 299099, 299100, 299101, 299102, 299103, 299104, 299105, ) || 299740, 299107, (299109, 299112, 299741, 299111, ) || 299139, 299141, || 299106, 300283, || 298967, 298884, || 299044, 299045, || 298369, (298370, 298371, 298373, 298374, 298969, 298375, …	24843 || 24843 || 24999 || 24999 || 24999 || 24999 || 25001 || 25001 || 25001 || 25001 || 25001 || 25001 || 25001 || 25001 || 25001 ||	About yourself || About yourself || Your iLabber Experience || Your iLabber Experience || Your iLabber Experience || Your iLabber Experience || Using iLabber for your research || Using iLabber for your research || Using iLabber for your research || Using iLabber for your research || Using iLabber for your research || Using iLabber for your research || Using iLabber for your research || Using iLab…	Section Start	a. Graduate Student		Analytical chemistry	University of Southampton		Windows	Saving time over the paper notebook process		437887	--	31st Oct 2012 1:55 pm	31st Oct 2012 2:10 pm	15 minutes, 46 seconds	152.78.196.227		295173, 295175, 295176, || 295179, 299137, 298321, || 299259, 299088, (299089, 299090, 299091, 299092, 299093, 299094, 299095, 299096, 299097, 299098, 299099, 299100, 299101, 299102, 299103, 299104, 299105, ) || 299740, 299107, (299109, 299112, 299741, 299111, ) || 299139, 299141, || 299106, 300283, || 298967, 298884, || 299044, 299045, || 298369, (298370, 298371, 298373, 298374, 298969, 298375, …																--
437904	--	30th Oct 2012 2:10 pm	30th Oct 2012 2:20 pm	9 minutes, 53 seconds	138.251.90.92		295173, 295175, 295176, || 295179, 299137, 298321, || 299259, 299088, (299089, 299090, 299091, 299092, 299093, 299094, 299095, 299096, 299097, 299098, 299099, 299100, 299101, 299102, 299103, 299104, 299105, ) || 299740, 299107, (299109, 299112, 299741, 299111, ) || 299139, 299141, || 299106, 300283, || 298967, 298884, || 299044, 299045, || 298369, (298370, 298371, 298373, 298374, 298969, 298375, …	24843 || 24843 || 24999 || 24999 || 24999 || 24999 || 25001 || 25001 || 25001 || 25001 || 25001 || 25001 || 25001 || 25001 || 25001 ||	About yourself || About yourself || Your iLabber Experience || Your iLabber Experience || Your iLabber Experience || Your iLabber Experience || Using iLabber for your research || Using iLabber for your research || Using iLabber for your research || Using iLabber for your research || Using iLabber for your research || Using iLabber for your research || Using iLabber for your research || Using iLab…	Section Start	a. Graduate Student		synthetic chemistry	University of St Andrews		Mac OS	Improved ability to search and re-use documented information		437904	--	31st Oct 2012 2:10 pm	30th Oct 2012 2:20 pm	10 minutes, 53 seconds	138.251.90.93		295173, 295175, 295176, || 295179, 299137, 298321, || 299259, 299088, (299089, 299090, 299091, 299092, 299093, 299094, 299095, 299096, 299097, 299098, 299099, 299100, 299101, 299102, 299103, 299104, 299105, ) || 299740, 299107, (299109, 299112, 299741, 299111, ) || 299139, 299141, || 299106, 300283, || 298967, 298884, || 299044, 299045, || 298369, (298370, 298371, 298373, 298374, 298969, 298375, …																--
437906	--	30th Oct 2012 2:13 pm	30th Oct 2012 2:20 pm	6 minutes, 57 seconds	152.78.197.224	https://www.outlook.soton.ac.uk/owa/redir.aspx?C=jS4XWRl21UCC38ThXOhD9hCbOgFAis8I0KyzkLy62_k_iU2OLCQFwqDipinuZDDvNyrH_x-p37Y.&URL=https%3a%2f%2fwww.isurvey.soton.ac.uk%2f5896%2f48875%2fTPB9CD%2f	295173, 295175, 295176, || 295179, 299137, 298321, || 299259, 299088, (299089, 299090, 299091, 299092, 299093, 299094, 299095, 299096, 299097, 299098, 299099, 299100, 299101, 299102, 299103, 299104, 299105, ) || 299740, 299107, (299109, 299112, 299741, 299111, ) || 299139, 299141, || 299106, 300283, || 298967, 298884, || 299044, 299045, || 298369, (298370, 298371, 298373, 298374, 298969, 298375, …	24843 || 24843 || 24999 || 24999 || 24999 || 24999 || 25001 || 25001 || 25001 || 25001 || 25001 || 25001 || 25001 || 25001 || 25001 ||	About yourself || About yourself || Your iLabber Experience || Your iLabber Experience || Your iLabber Experience || Your iLabber Experience || Using iLabber for your research || Using iLabber for your research || Using iLabber for your research || Using iLabber for your research || Using iLabber for your research || Using iLabber for your research || Using iLabber for your research || Using iLab…	Section Start	a. Graduate Student		Chemistry	University of Southampton		Mac OS	Improved quality of record keeping		437906	--	31st Oct 2012 2:13 pm	30th Oct 2012 2:20 pm	7 minutes, 57 seconds	152.78.197.225	https://www.outlook.soton.ac.uk/owa/redir.aspx?C=jS4XWRl21UCC38ThXOhD9hCbOgFAis8I0KyzkLy62_k_iU2OLCQFwqDipinuZDDvNyrH_x-p37Y.&URL=https%3a%2f%2fwww.isurvey.soton.ac.uk%2f5896%2f48875%2fTPB9CD%2f	295173, 295175, 295176, || 295179, 299137, 298321, || 299259, 299088, (299089, 299090, 299091, 299092, 299093, 299094, 299095, 299096, 299097, 299098, 299099, 299100, 299101, 299102, 299103, 299104, 299105, ) || 299740, 299107, (299109, 299112, 299741, 299111, ) || 299139, 299141, || 299106, 300283, || 298967, 298884, || 299044, 299045, || 298369, (298370, 298371, 298373, 298374, 298969, 298375, …																--
437920	--	30th Oct 2012 2:33 pm	30th Oct 2012 6:11 pm	3 hours, 37 minutes, 46 seconds	138.251.65.55	https://unimail.st-andrews.ac.uk/owa/redir.aspx?C=0d76b0e520724a51b0a1bc74b248e23c&URL=https%3a%2f%2fwww.isurvey.soton.ac.uk%2f5896%2f48895%2fANLAKK%2f	295173, 295175, 295176, || 295179, 299137, 298321, || 299259, 299088, (299089, 299090, 299091, 299092, 299093, 299094, 299095, 299096, 299097, 299098, 299099, 299100, 299101, 299102, 299103, 299104, 299105, ) || 299740, 299107, (299109, 299112, 299741, 299111, ) || 299139, 299141, || 299106, 300283, || 298967, 298884, || 299044, 299045, || 298369, (298370, 298371, 298373, 298374, 298969, 298375, …	24843 || 24843 || 24999 || 24999 || 24999 || 24999 || 25001 || 25001 || 25001 || 25001 || 25001 || 25001 || 25001 || 25001 || 25001 ||	About yourself || About yourself || Your iLabber Experience || Your iLabber Experience || Your iLabber Experience || Your iLabber Experience || Using iLabber for your research || Using iLabber for your research || Using iLabber for your research || Using iLabber for your research || Using iLabber for your research || Using iLabber for your research || Using iLabber for your research || Using iLab…	Section Start	b. Early Career Researcher (PDRA)		Medicinal Chemistry	University of St Andrews		Windows	Saving time over the paper notebook process		437920	--	31st Oct 2012 2:33 pm	31st Oct 2012 6:11 pm	4 hours, 37 minutes, 46 seconds	138.251.65.56	https://unimail.st-andrews.ac.uk/owa/redir.aspx?C=0d76b0e520724a51b0a1bc74b248e23c&URL=https%3a%2f%2fwww.isurvey.soton.ac.uk%2f5896%2f48895%2fANLAKK%2f	295173, 295175, 295176, || 295179, 299137, 298321, || 299259, 299088, (299089, 299090, 299091, 299092, 299093, 299094, 299095, 299096, 299097, 299098, 299099, 299100, 299101, 299102, 299103, 299104, 299105, ) || 299740, 299107, (299109, 299112, 299741, 299111, ) || 299139, 299141, || 299106, 300283, || 298967, 298884, || 299044, 299045, || 298369, (298370, 298371, 298373, 298374, 298969, 298375, …	Slightly important	Very important	Not at all important	Slightly important	Quite important	Quite important	Slightly important	Slightly important	Slightly important	Very important	Fairly important	Very important	Quite important	N/A	please delete if commenting	--	No	Yes	Yes	Yes	By research funding bodies		Departments deploy and manage the ELN with their own IT resources
437957	--	30th Oct 2012 3:44 pm	31st Oct 2012 8:27 am	16 hours, 42 minutes, 49 seconds	86.139.111.32		295173, 295175, 295176, || 295179, 299137, 298321, || 299259, 299088, (299089, 299090, 299091, 299092, 299093, 299094, 299095, 299096, 299097, 299098, 299099, 299100, 299101, 299102, 299103, 299104, 299105, ) || 299740, 299107, (299109, 299112, 299741, 299111, ) || 299139, 299141, || 299106, 300283, || 298967, 298884, || 299044, 299045, || 298369, (298370, 298371, 298373, 298374, 298969, 298375, …	24843 || 24843 || 24999 || 24999 || 24999 || 24999 || 25001 || 25001 || 25001 || 25001 || 25001 || 25001 || 25001 || 25001 || 25001 ||	About yourself || About yourself || Your iLabber Experience || Your iLabber Experience || Your iLabber Experience || Your iLabber Experience || Using iLabber for your research || Using iLabber for your research || Using iLabber for your research || Using iLabber for your research || Using iLabber for your research || Using iLabber for your research || Using iLabber for your research || Using iLab…	Section Start	c. Academic Staff	Researcher	Chemistry	University of Southampton		Mac OS	Improved access to research data and project management		437957	--	31st Oct 2012 3:44 pm	32nd Oct 2012 8:27 am	17 hours, 42 minutes, 49 seconds	86.139.111.33		295173, 295175, 295176, || 295179, 299137, 298321, || 299259, 299088, (299089, 299090, 299091, 299092, 299093, 299094, 299095, 299096, 299097, 299098, 299099, 299100, 299101, 299102, 299103, 299104, 299105, ) || 299740, 299107, (299109, 299112, 299741, 299111, ) || 299139, 299141, || 299106, 300283, || 298967, 298884, || 299044, 299045, || 298369, (298370, 298371, 298373, 298374, 298969, 298375, …	Very important	Very important	Very important	Very important	Quite important	Quite important	Very important	Very important	Very important	Very important	Very important	Very important	Very important	N/A	please delete if commenting	--	No	No	Yes	Yes	By the department		Universities deploy and manage the ELN with their own IT resources
438045	--	31st Oct 2012 12:19 am	Did not finish	- - -	85.118.169.49	https://nemo.strath.ac.uk/owa/redir.aspx?C=107fe3f7bf424d6a9d941d35825a09ab&URL=https%3a%2f%2fwww.isurvey.soton.ac.uk%2f5896%2f48918%2fUGDRWE%2f	295173, 295175, 295176, || 295179, 299137, 298321, || 299259, 299088, (299089, 299090, 299091, 299092, 299093, 299094, 299095, 299096, 299097, 299098, 299099, 299100, 299101, 299102, 299103, 299104, 299105, ) || 299740, 299107, (299109, 299112, 299741, 299111, ) || 299139, 299141, || 299106, 300283, || 298967, 298884, || 299044, 299045, || 298369, (298370, 298371, 298373, 298374, 298969, 298375, …	24843 || 24843 || 24999 || 24999 || 24999 || 24999 || 25001 || 25001 || 25001 || 25001 || 25001 || 25001 || 25001 || 25001 || 25001 ||	About yourself || About yourself || Your iLabber Experience || Your iLabber Experience || Your iLabber Experience || Your iLabber Experience || Using iLabber for your research || Using iLabber for your research || Using iLabber for your research || Using iLabber for your research || Using iLabber for your research || Using iLabber for your research || Using iLabber for your research || Using iLab…	Section Start									438045	--	32nd Oct 2012 12:19 am	Did not finish	- - -	85.118.169.50	https://nemo.strath.ac.uk/owa/redir.aspx?C=107fe3f7bf424d6a9d941d35825a09ab&URL=https%3a%2f%2fwww.isurvey.soton.ac.uk%2f5896%2f48918%2fUGDRWE%2f	295173, 295175, 295176, || 295179, 299137, 298321, || 299259, 299088, (299089, 299090, 299091, 299092, 299093, 299094, 299095, 299096, 299097, 299098, 299099, 299100, 299101, 299102, 299103, 299104, 299105, ) || 299740, 299107, (299109, 299112, 299741, 299111, ) || 299139, 299141, || 299106, 300283, || 298967, 298884, || 299044, 299045, || 298369, (298370, 298371, 298373, 298374, 298969, 298375, …																--
[truncated: 189 more columns]

## Sheet: Survey 3b
Participant ID	Previous ID	Date Started	Date Finished	Total Time Taken	IP Address	Referer	Question Order	Section Order	Section Order Names	ABOUT YOURSELF	What is your current position? -- --	åÊPlease specify	åÊWhat is the area of science you work in? (Biology, Chemistry, Pharamacology, Materials, etc.) -- --	åÊWith what institution are you affiliated?åÊ	Please specify	åÊWhat operating system does your (primary) computer use?	What was your main interest in an ELNåÊwhen signing up for the iLabber pilot?	Please specify	Which statement best describes your usage of iLabber during the pilot period?åÊ	YOUR ILABBER EXPERIENCE	Why did you stop using the pilot software?	Please specify	åÊPlease rank which of the following you value most in an ELN in general.	Ease of use	Saving time over the paper notebook process	Improved ability to search and re-use documented information	Improved quality of record keeping	Associated data easily accessible as linked through ELN	Range of data types it can handle	Easier inclusion of safety data	Accessibility from a wide range of devices/locations	Ability to export data in an open format	Better ability to collaborate and share information	Improved group / project management	Better protection of IP	Secure automatic back-up of data	Quality of support	Low cost	Performance of the system (e.g. response time)	Other (please specify below)	If you selected 'Other' please describe and/or expand on your answer	Please tell us if:	The pilot has positively changed your mind about ELNs	You would be interested in participating in other ELN trials	You would be interested in participating in a more focused trial of iLabber with the correct lab environment	You would want to use an ELN in the future costs aside	How do you believe an ELNåÊshould be funded?	Please specify	How do you believe an ELNåÊshould be supported and maintained?
438106	--	31st Oct 2012 9:20 am	31st Oct 2012 9:32 am	11 minutes, 52 seconds	138.37.54.119		310045, 310047, 310048, || 310050, 310051, 310053, || 310054, 310056, (310057, 310058, 310059, 310060, 310061, 310062, 310063, 310064, 310065, 310066, 310067, 310068, 310069, 310070, 310071, 310072, 310073, ) 310074, 310075, (310076, 310077, 310078, 310079, ) 310080, 310082, 310084, 310085, || 310086, 310089, 310090, 310091, 310092, (310093, 310094, 310095, 310096, 310097, 310098, ) 310099, 31010…	25913 || 25913 || 25914 || 25915 ||	About yourself || About yourself || Your iLabber Experience || Using iLabber for your research	Section Start	b. Early Career Researcher (PDRA)		Chemistry	Queen Mary University of London		Mac OS	Saving time over the paper notebook process		Used it for some or all of the pilot period	Section Start			--																			--
438108	--	31st Oct 2012 9:25 am	31st Oct 2012 9:31 am	6 minutes, 19 seconds	130.88.141.188		310045, 310047, 310048, || 310050, 310051, 310053, || 310054, 310056, (310057, 310058, 310059, 310060, 310061, 310062, 310063, 310064, 310065, 310066, 310067, 310068, 310069, 310070, 310071, 310072, 310073, ) 310074, 310075, (310076, 310077, 310078, 310079, ) 310080, 310082, 310084, 310085, || 310086, 310089, 310090, 310091, 310092, (310093, 310094, 310095, 310096, 310097, 310098, ) 310099, 31010…	25913 || 25913 || 25914 || 25915 ||	About yourself || About yourself || Your iLabber Experience || Using iLabber for your research	Section Start	a. Graduate Student		Chemical Engineering	University of Manchester		Windows	Improved ability to search and re-use documented information		Used it for some or all of the pilot period	Section Start			--																			--
438109	--	31st Oct 2012 9:29 am	Did not finish	- - -	77.103.209.178		310045, 310047, 310048, || 310050, 310051, 310053, || 310054, 310056, (310057, 310058, 310059, 310060, 310061, 310062, 310063, 310064, 310065, 310066, 310067, 310068, 310069, 310070, 310071, 310072, 310073, ) 310074, 310075, (310076, 310077, 310078, 310079, ) 310080, 310082, 310084, 310085, || 310086, 310089, 310090, 310091, 310092, (310093, 310094, 310095, 310096, 310097, 310098, ) 310099, 31010…	25913 || 25913 || 25914 || 25915 ||	About yourself || About yourself || Your iLabber Experience || Using iLabber for your research	Section Start	d. Other	Technican	Chemistry	Imperial College London		Windows	Other (please specify)	technical evaluation	Didn&amp;#039;t use it	Section Start			--																			--
438110	--	31st Oct 2012 9:32 am	31st Oct 2012 9:37 am	4 minutes, 42 seconds	155.198.228.105		310045, 310047, 310048, || 310050, 310051, 310053, || 310054, 310056, (310057, 310058, 310059, 310060, 310061, 310062, 310063, 310064, 310065, 310066, 310067, 310068, 310069, 310070, 310071, 310072, 310073, ) 310074, 310075, (310076, 310077, 310078, 310079, ) 310080, 310082, 310084, 310085, || 310086, 310089, 310090, 310091, 310092, (310093, 310094, 310095, 310096, 310097, 310098, ) 310099, 31010…	25913 || 25913 || 25914 || 25915 ||	About yourself || About yourself || Your iLabber Experience || Using iLabber for your research	Section Start	c. Academic Staff		Chemistry	Imperial College London		Mac OS	Improved access to research data and project management		Used it for some or all of the pilot period	Section Start			--																			--
438112	--	31st Oct 2012 9:42 am	31st Oct 2012 9:56 am	14 minutes, 46 seconds	137.222.42.7		310045, 310047, 310048, || 310050, 310051, 310053, || 310054, 310056, (310057, 310058, 310059, 310060, 310061, 310062, 310063, 310064, 310065, 310066, 310067, 310068, 310069, 310070, 310071, 310072, 310073, ) 310074, 310075, (310076, 310077, 310078, 310079, ) 310080, 310082, 310084, 310085, || 310086, 310089, 310090, 310091, 310092, (310093, 310094, 310095, 310096, 310097, 310098, ) 310099, 31010…	25913 || 25913 || 25914 || 25915 ||	About yourself || About yourself || Your iLabber Experience || Using iLabber for your research	Section Start	a. Graduate Student		Chemistry	University of Bristol		Windows	Improved ability to search and re-use documented information		Used it for some or all of the pilot period	Section Start			--																			--
438113	--	31st Oct 2012 9:46 am	Did not finish	- - -	82.132.215.112		310045, 310047, 310048, || 310050, 310051, 310053, || 310054, 310056, (310057, 310058, 310059, 310060, 310061, 310062, 310063, 310064, 310065, 310066, 310067, 310068, 310069, 310070, 310071, 310072, 310073, ) 310074, 310075, (310076, 310077, 310078, 310079, ) 310080, 310082, 310084, 310085, || 310086, 310089, 310090, 310091, 310092, (310093, 310094, 310095, 310096, 310097, 310098, ) 310099, 31010…	25913 || 25913 || 25914 || 25915 ||	About yourself || About yourself || Your iLabber Experience || Using iLabber for your research	Section Start										Section Start			--																			--
438114	--	31st Oct 2012 9:49 am	31st Oct 2012 9:54 am	4 minutes, 52 seconds	129.11.76.216	https://webmail.leeds.ac.uk/horde/imp/message.php?index=24867	310045, 310047, 310048, || 310050, 310051, 310053, || 310054, 310056, (310057, 310058, 310059, 310060, 310061, 310062, 310063, 310064, 310065, 310066, 310067, 310068, 310069, 310070, 310071, 310072, 310073, ) 310074, 310075, (310076, 310077, 310078, 310079, ) 310080, 310082, 310084, 310085, || 310086, 310089, 310090, 310091, 310092, (310093, 310094, 310095, 310096, 310097, 310098, ) 310099, 31010…	25913 || 25913 || 25914 || 25915 ||	About yourself || About yourself || Your iLabber Experience || Using iLabber for your research	Section Start	a. Graduate Student		Chemistry	University of Leeds		Windows	Improved access to research data and project management		Didn&amp;#039;t use it	Section Start	No easy access to appropriate hardware in the lab		--	Very important	Quite important	Very important	Very important	Quite important	Very important	Quite important	Very important	Fairly important	Quite important	Quite important	Fairly important	Fairly important	Quite important	Slightly important	Fairly important		please delete if commenting	--					By the department		Departments deploy and manage the ELN with their own IT resources
438117	--	31st Oct 2012 9:51 am	31st Oct 2012 10:14 am	22 minutes, 47 seconds	130.159.128.14		310045, 310047, 310048, || 310050, 310051, 310053, || 310054, 310056, (310057, 310058, 310059, 310060, 310061, 310062, 310063, 310064, 310065, 310066, 310067, 310068, 310069, 310070, 310071, 310072, 310073, ) 310074, 310075, (310076, 310077, 310078, 310079, ) 310080, 310082, 310084, 310085, || 310086, 310089, 310090, 310091, 310092, (310093, 310094, 310095, 310096, 310097, 310098, ) 310099, 31010…	25913 || 25913 || 25914 || 25915 ||	About yourself || About yourself || Your iLabber Experience || Using iLabber for your research	Section Start	b. Early Career Researcher (PDRA)		Medicinal Chemistry	University of Strathclyde		Windows	Improved quality of record keeping		Didn&amp;#039;t use it	Section Start	Other (please specify)	There were isuues with my password and I lost interest after three attempts.	--	Very important	Quite important	Very important	Quite important	Very important	Very important	Quite important	Quite important	Quite important	Very important	Very important	Quite important	Very important	Very important	Quite important	Very important		please delete if commenting	--	No	Yes	Yes	Yes	By the university		Universities deploy and manage the ELN with their own IT resources
438119	--	31st Oct 2012 9:56 am	31st Oct 2012 10:05 am	8 minutes, 59 seconds	176.255.93.196		310045, 310047, 310048, || 310050, 310051, 310053, || 310054, 310056, (310057, 310058, 310059, 310060, 310061, 310062, 310063, 310064, 310065, 310066, 310067, 310068, 310069, 310070, 310071, 310072, 310073, ) 310074, 310075, (310076, 310077, 310078, 310079, ) 310080, 310082, 310084, 310085, || 310086, 310089, 310090, 310091, 310092, (310093, 310094, 310095, 310096, 310097, 310098, ) 310099, 31010…	25913 || 25913 || 25914 || 25915 ||	About yourself || About yourself || Your iLabber Experience || Using iLabber for your research	Section Start	a. Graduate Student		Analytical Chemistry	University of Manchester		Windows	Improved quality of record keeping		Used it for some or all of the pilot period	Section Start			--																			--
438121	--	31st Oct 2012 9:58 am	31st Oct 2012 10:06 am	8 minutes, 12 seconds	138.37.52.35		310045, 310047, 310048, || 310050, 310051, 310053, || 310054, 310056, (310057, 310058, 310059, 310060, 310061, 310062, 310063, 310064, 310065, 310066, 310067, 310068, 310069, 310070, 310071, 310072, 310073, ) 310074, 310075, (310076, 310077, 310078, 310079, ) 310080, 310082, 310084, 310085, || 310086, 310089, 310090, 310091, 310092, (310093, 310094, 310095, 310096, 310097, 310098, ) 310099, 31010…	25913 || 25913 || 25914 || 25915 ||	About yourself || About yourself || Your iLabber Experience || Using iLabber for your research	Section Start	c. Academic Staff		chemistry	Queen Mary University of London		Windows	Improved ability to search and re-use documented information		Used it for some or all of the pilot period	Section Start			--																			--
438133	--	31st Oct 2012 10:40 am	31st Oct 2012 11:00 am	20 minutes, 24 seconds	82.132.247.131	http://www.google.com/url?q=https%3A%2F%2Fwww.isurvey.soton.ac.uk%2F6101&sa=D&sntz=1&usg=AFQjCNHnxe6wMmlqEFN2VgpUnRdIRuI5Ow	310045, 310047, 310048, || 310050, 310051, 310053, || 310054, 310056, (310057, 310058, 310059, 310060, 310061, 310062, 310063, 310064, 310065, 310066, 310067, 310068, 310069, 310070, 310071, 310072, 310073, ) 310074, 310075, (310076, 310077, 310078, 310079, ) 310080, 310082, 310084, 310085, || 310086, 310089, 310090, 310091, 310092, (310093, 310094, 310095, 310096, 310097, 310098, ) 310099, 31010…	25913 || 25913 || 25914 || 25915 ||	About yourself || About yourself || Your iLabber Experience || Using iLabber for your research	Section Start	a. Graduate Student		Synthetic Organic Chemistry	University of York		Windows	Improved ability to search and re-use documented information		Didn&amp;#039;t use it	Section Start	Other (please specify)	ELN was very slow to work and still had to complete paper notes to then sit and transfer. Would of continued if there were options for tablet notebook for use in lab.	--	Very important	Very important	Very important	Quite important	Very important	Very important	Quite important	Very important	Quite important	Quite important	Fairly important	Not at all important	Very important	Very important	Very important	Very important	N/A	please delete if commenting	--	No	No	Yes	No	By research funding bodies		Universities deploy and manage the ELN with their own IT resources
438141	--	31st Oct 2012 11:03 am	31st Oct 2012 11:11 am	7 minutes, 53 seconds	129.11.214.227		310045, 310047, 310048, || 310050, 310051, 310053, || 310054, 310056, (310057, 310058, 310059, 310060, 310061, 310062, 310063, 310064, 310065, 310066, 310067, 310068, 310069, 310070, 310071, 310072, 310073, ) 310074, 310075, (310076, 310077, 310078, 310079, ) 310080, 310082, 310084, 310085, || 310086, 310089, 310090, 310091, 310092, (310093, 310094, 310095, 310096, 310097, 310098, ) 310099, 31010…	25913 || 25913 || 25914 || 25915 ||	About yourself || About yourself || Your iLabber Experience || Using iLabber for your research	Section Start	b. Early Career Researcher (PDRA)		Chemistry	University of Leeds		Windows	Improved ability to search and re-use documented information		Used it for some or all of the pilot period	Section Start			--																			--
438142	--	31st Oct 2012 11:03 am	31st Oct 2012 11:06 am	3 minutes, 20 seconds	128.40.76.3	https://amsprd0104.outlook.com/owa/redir.aspx?C=j28yDgWwIEC437Nd-N1vTbOrImcJh88IUZX9URHti708RmxGrAB28GKjFVl-3xCjRHe3ztFn3Po.&URL=https%3a%2f%2fwww.isurvey.soton.ac.uk%2f6101	310045, 310047, 310048, || 310050, 310051, 310053, || 310054, 310056, (310057, 310058, 310059, 310060, 310061, 310062, 310063, 310064, 310065, 310066, 310067, 310068, 310069, 310070, 310071, 310072, 310073, ) 310074, 310075, (310076, 310077, 310078, 310079, ) 310080, 310082, 310084, 310085, || 310086, 310089, 310090, 310091, 310092, (310093, 310094, 310095, 310096, 310097, 310098, ) 310099, 31010…	25913 || 25913 || 25914 || 25915 ||	About yourself || About yourself || Your iLabber Experience || Using iLabber for your research	Section Start	a. Graduate Student		Chemistry	University College London		Windows	Saving time over the paper notebook process		Didn&amp;#039;t use it	Section Start	Other (please specify)	iLabber would not work with the version of ChemDraw that I was using.	--	Very important	Quite important	Very important	Fairly important	Fairly important	Slightly important	Slightly important	Very important	Fairly important	Quite important	Slightly important	Slightly important	Slightly important	Not at all important	Very important	Very important			--	No	Yes	No	Yes	By research funding bodies		Have option to sign up to a UK provider of ELNs and have ELNs managed remotely (cloud ELN)
438143	--	31st Oct 2012 11:06 am	31st Oct 2012 11:20 am	13 minutes, 27 seconds	128.40.199.189	https://db3prd0104.outlook.com/owa/redir.aspx?C=eKCyn3W5dkK9Oray3jA7j5GtTETsis8IVm5zC0-ufyUELTdGP4j7yIcNDdV2bBZwEdcKNDPq3V0.&URL=https%3a%2f%2fwww.isurvey.soton.ac.uk%2f6101	310045, 310047, 310048, || 310050, 310051, 310053, || 310054, 310056, (310057, 310058, 310059, 310060, 310061, 310062, 310063, 310064, 310065, 310066, 310067, 310068, 310069, 310070, 310071, 310072, 310073, ) 310074, 310075, (310076, 310077, 310078, 310079, ) 310080, 310082, 310084, 310085, || 310086, 310089, 310090, 310091, 310092, (310093, 310094, 310095, 310096, 310097, 310098, ) 310099, 31010…	25913 || 25913 || 25914 || 25915 ||	About yourself || About yourself || Your iLabber Experience || Using iLabber for your research	Section Start	a. Graduate Student		Organic chemistry	University College London		Windows	Improved quality of record keeping		Used it for some or all of the pilot period	Section Start			--																			--
438190	--	31st Oct 2012 1:02 pm	31st Oct 2012 1:06 pm	3 minutes, 51 seconds	128.40.199.189		310045, 310047, 310048, || 310050, 310051, 310053, || 310054, 310056, (310057, 310058, 310059, 310060, 310061, 310062, 310063, 310064, 310065, 310066, 310067, 310068, 310069, 310070, 310071, 310072, 310073, ) 310074, 310075, (310076, 310077, 310078, 310079, ) 310080, 310082, 310084, 310085, || 310086, 310089, 310090, 310091, 310092, (310093, 310094, 310095, 310096, 310097, 310098, ) 310099, 31010…	25913 || 25913 || 25914 || 25915 ||	About yourself || About yourself || Your iLabber Experience || Using iLabber for your research	Section Start	c. Academic Staff		Organic Chemistry	University College London		Mac OS	Improved access to research data and project management		Didn&amp;#039;t use it	Section Start	Did not have time to investigate it further		--	Very important	Very important	Very important	Very important	Fairly important	Fairly important	Fairly important	Fairly important	Slightly important	Very important	Quite important	Slightly important	Very important	N/A	Very important	Very important	N/A	please delete if commenting	--	No	Yes	Yes	Yes	By the university		Universities deploy and manage the ELN with their own IT resources
438205	--	31st Oct 2012 1:27 pm	31st Oct 2012 1:32 pm	4 minutes, 45 seconds	208.115.82.243		310045, 310047, 310048, || 310050, 310051, 310053, || 310054, 310056, (310057, 310058, 310059, 310060, 310061, 310062, 310063, 310064, 310065, 310066, 310067, 310068, 310069, 310070, 310071, 310072, 310073, ) 310074, 310075, (310076, 310077, 310078, 310079, ) 310080, 310082, 310084, 310085, || 310086, 310089, 310090, 310091, 310092, (310093, 310094, 310095, 310096, 310097, 310098, ) 310099, 31010…	25913 || 25913 || 25914 || 25915 ||	About yourself || About yourself || Your iLabber Experience || Using iLabber for your research	Section Start	c. Academic Staff		Chemistry, catalysis, reaction engineering.	Imperial College London		Windows	Improved access to research data and project management		Didn&amp;#039;t use it	Section Start	Found it too difficult to use		--	Very important	Very important	Very important	Very important	Quite important	Very important	Very important	Very important	Fairly important	Quite important	Very important	Very important	Very important	Very important	Very important	Very important	N/A	please delete if commenting	--	No	Yes	No	Yes	By the university		Have option to sign up to a UK provider of ELNs and have ELNs managed remotely (cloud ELN)
438257	--	31st Oct 2012 3:14 pm	31st Oct 2012 3:24 pm	10 minutes, 14 seconds	147.143.57.146		310045, 310047, 310048, || 310050, 310051, 310053, || 310054, 310056, (310057, 310058, 310059, 310060, 310061, 310062, 310063, 310064, 310065, 310066, 310067, 310068, 310069, 310070, 310071, 310072, 310073, ) 310074, 310075, (310076, 310077, 310078, 310079, ) 310080, 310082, 310084, 310085, || 310086, 310089, 310090, 310091, 310092, (310093, 310094, 310095, 310096, 310097, 310098, ) 310099, 31010…	25913 || 25913 || 25914 || 25915 ||	About yourself || About yourself || Your iLabber Experience || Using iLabber for your research	Section Start	c. Academic Staff		Chemical biology	Bangor University		Windows	Improved quality of record keeping		Used it for some or all of the pilot period	Section Start			--																			--
438396	--	1st Nov 2012 2:26 am	1st Nov 2012 2:30 am	3 minutes, 25 seconds	85.118.169.49		310045, 310047, 310048, || 310050, 310051, 310053, || 310054, 310056, (310057, 310058, 310059, 310060, 310061, 310062, 310063, 310064, 310065, 310066, 310067, 310068, 310069, 310070, 310071, 310072, 310073, ) 310074, 310075, (310076, 310077, 310078, 310079, ) 310080, 310082, 310084, 310085, || 310086, 310089, 310090, 310091, 310092, (310093, 310094, 310095, 310096, 310097, 310098, ) 310099, 31010…	25913 || 25913 || 25914 || 25915 ||	About yourself || About yourself || Your iLabber Experience || Using iLabber for your research	Section Start	a. Graduate Student		Pharmacometrics	University of Strathclyde		Windows	Saving time over the paper notebook process		Didn&amp;#039;t use it	Section Start	Because pilot was coming to an end and was not certain if I would be able to use iLabber afterwards		--	Very important	Very important	Very important	Very important	Quite important	Quite important	Fairly important	Slightly important	Very important	Slightly important	Fairly important	Quite important	Quite important	Quite important	Slightly important	Fairly important		please delete if commenting	--	No	No	No	No	By the university		Universities deploy and manage the ELN with their own IT resources
438412	--	1st Nov 2012 5:23 am	1st Nov 2012 5:35 am	12 minutes, 16 seconds	137.132.67.190	https://www.outlook.soton.ac.uk/owa/redir.aspx?C=WiMsAujyBEa4AQPoMFD1o5Y4vseFi88I86MrZp9CXlLAmtH8M9Xx2g3H-aWIOrHhxxPifMJbqXE.&URL=https%3a%2f%2fwww.isurvey.soton.ac.uk%2f6101	310045, 310047, 310048, || 310050, 310051, 310053, || 310054, 310056, (310057, 310058, 310059, 310060, 310061, 310062, 310063, 310064, 310065, 310066, 310067, 310068, 310069, 310070, 310071, 310072, 310073, ) 310074, 310075, (310076, 310077, 310078, 310079, ) 310080, 310082, 310084, 310085, || 310086, 310089, 310090, 310091, 310092, (310093, 310094, 310095, 310096, 310097, 310098, ) 310099, 31010…	25913 || 25913 || 25914 || 25915 ||	About yourself || About yourself || Your iLabber Experience || Using iLabber for your research	Section Start	a. Graduate Student		Chemistry	University of Southampton		Mac OS	Improved ability to search and re-use documented information		Used it for some or all of the pilot period	Section Start			--																			--
438464	--	1st Nov 2012 12:44 pm	1st Nov 2012 12:47 pm	3 minutes, 11 seconds	143.210.144.217		310045, 310047, 310048, || 310050, 310051, 310053, || 310054, 310056, (310057, 310058, 310059, 310060, 310061, 310062, 310063, 310064, 310065, 310066, 310067, 310068, 310069, 310070, 310071, 310072, 310073, ) 310074, 310075, (310076, 310077, 310078, 310079, ) 310080, 310082, 310084, 310085, || 310086, 310089, 310090, 310091, 310092, (310093, 310094, 310095, 310096, 310097, 310098, ) 310099, 31010…	25913 || 25913 || 25914 || 25915 ||	About yourself || About yourself || Your iLabber Experience || Using iLabber for your research	Section Start	a. Graduate Student		Chemistry	University of Leicester		Windows	Improved quality of record keeping		Didn&amp;#039;t use it	Section Start	Found it too difficult to use		--	Very important	Very important	Very important	Very important	Very important	Quite important	Quite important	Quite important	Quite important	Fairly important	Fairly important	Very important	Very important	Very important	Very important	Very important		please delete if commenting	--	No	No	Yes	Yes	By research funding bodies		Universities deploy and manage the ELN with their own IT resources
438884	--	2nd Nov 2012 1:50 pm	2nd Nov 2012 2:02 pm	11 minutes, 6 seconds	138.37.52.168		310045, 310047, 310048, || 310050, 310051, 310053, || 310054, 310056, (310057, 310058, 310059, 310060, 310061, 310062, 310063, 310064, 310065, 310066, 310067, 310068, 310069, 310070, 310071, 310072, 310073, ) 310074, 310075, (310076, 310077, 310078, 310079, ) 310080, 310082, 310084, 310085, || 310086, 310089, 310090, 310091, 310092, (310093, 310094, 310095, 310096, 310097, 310098, ) 310099, 31010…	25913 || 25913 || 25914 || 25915 ||	About yourself || About yourself || Your iLabber Experience || Using iLabber for your research	Section Start	a. Graduate Student		Chemistry	Queen Mary University of London		Windows	Improved quality of record keeping		Used it for some or all of the pilot period	Section Start			--																			--
439707	--	5th Nov 2012 5:27 pm	Did not finish	- - -	78.147.118.49		310045, 310047, 310048, || 310050, 310051, 310053, || 310054, 310056, (310057, 310058, 310059, 310060, 310061, 310062, 310063, 310064, 310065, 310066, 310067, 310068, 310069, 310070, 310071, 310072, 310073, ) 310074, 310075, (310076, 310077, 310078, 310079, ) 310080, 310082, 310084, 310085, || 310086, 310089, 310090, 310091, 310092, (310093, 310094, 310095, 310096, 310097, 310098, ) 310099, 31010…	25913 || 25913 || 25914 || 25915 ||	About yourself || About yourself || Your iLabber Experience || Using iLabber for your research	Section Start										Section Start			--																			--
439803	--	5th Nov 2012 8:22 pm	5th Nov 2012 8:27 pm	4 minutes, 52 seconds	212.159.115.60		310045, 310047, 310048, || 310050, 310051, 310053, || 310054, 310056, (310057, 310058, 310059, 310060, 310061, 310062, 310063, 310064, 310065, 310066, 310067, 310068, 310069, 310070, 310071, 310072, 310073, ) 310074, 310075, (310076, 310077, 310078, 310079, ) 310080, 310082, 310084, 310085, || 310086, 310089, 310090, 310091, 310092, (310093, 310094, 310095, 310096, 310097, 310098, ) 310099, 31010…	25913 || 25913 || 25914 || 25915 ||	About yourself || About yourself || Your iLabber Experience || Using iLabber for your research	Section Start	c. Academic Staff		Biological Chemistry	Bangor University		Mac OS	Improved ability to search and re-use documented information		Didn&amp;#039;t use it	Section Start	Did not have time to investigate it further		--	Very important	Quite important	Very important	Quite important	Very important	Quite important	Slightly important	Quite important	Very important	Quite important	Very important	Slightly important	Very important	Fairly important	Very important	Very important	N/A	please delete if commenting	--	No	Yes	Yes	Yes	By the university		Have option to sign up to a UK provider of ELNs and have ELNs managed remotely (cloud ELN)
439893	--	6th Nov 2012 7:05 am	6th Nov 2012 7:47 am	41 minutes, 52 seconds	143.117.43.235		310045, 310047, 310048, || 310050, 310051, 310053, || 310054, 310056, (310057, 310058, 310059, 310060, 310061, 310062, 310063, 310064, 310065, 310066, 310067, 310068, 310069, 310070, 310071, 310072, 310073, ) 310074, 310075, (310076, 310077, 310078, 310079, ) 310080, 310082, 310084, 310085, || 310086, 310089, 310090, 310091, 310092, (310093, 310094, 310095, 310096, 310097, 310098, ) 310099, 31010…	25913 || 25913 || 25914 || 25915 ||	About yourself || About yourself || Your iLabber Experience || Using iLabber for your research	Section Start	c. Academic Staff		chemical biology, organic synthesis, phosphorus chemistry	Queen&amp;#039;s University Belfast		Windows	Improved access to research data and project management		Used it for some or all of the pilot period	Section Start			--																			--
439905	--	6th Nov 2012 9:03 am	6th Nov 2012 9:11 am	8 minutes, 37 seconds	152.78.196.80		310045, 310047, 310048, || 310050, 310051, 310053, || 310054, 310056, (310057, 310058, 310059, 310060, 310061, 310062, 310063, 310064, 310065, 310066, 310067, 310068, 310069, 310070, 310071, 310072, 310073, ) 310074, 310075, (310076, 310077, 310078, 310079, ) 310080, 310082, 310084, 310085, || 310086, 310089, 310090, 310091, 310092, (310093, 310094, 310095, 310096, 310097, 310098, ) 310099, 31010…	25913 || 25913 || 25914 || 25915 ||	About yourself || About yourself || Your iLabber Experience || Using iLabber for your research	Section Start	c. Academic Staff		Chemistry	University of Southampton		Mac OS	Improved access to research data and project management		Used it for some or all of the pilot period	Section Start			--																			--
439934	--	6th Nov 2012 10:17 am	6th Nov 2012 10:21 am	3 minutes, 45 seconds	131.251.254.81	https://cardiffmail05.cf.ac.uk/mail12/sacpm8.nsf/iNotes/Mail/?OpenDocument&ui=dwa_lite_frame&l=en&CR&MX&TS=20121105T181331,82Z&charset=ISO-8859-1&charset=ISO-8859-1&ua=safari	310045, 310047, 310048, || 310050, 310051, 310053, || 310054, 310056, (310057, 310058, 310059, 310060, 310061, 310062, 310063, 310064, 310065, 310066, 310067, 310068, 310069, 310070, 310071, 310072, 310073, ) 310074, 310075, (310076, 310077, 310078, 310079, ) 310080, 310082, 310084, 310085, || 310086, 310089, 310090, 310091, 310092, (310093, 310094, 310095, 310096, 310097, 310098, ) 310099, 31010…	25913 || 25913 || 25914 || 25915 ||	About yourself || About yourself || Your iLabber Experience || Using iLabber for your research	Section Start	b. Early Career Researcher (PDRA)		chemistry	Cardiff University		Windows	Better ability to collaborate and share information		Didn&amp;#039;t use it	Section Start	Because pilot was coming to an end and was not certain if I would be able to use iLabber afterwards		--	Quite important	Fairly important	Quite important	Quite important	Quite important	Quite important	Quite important	Quite important	Quite important	Quite important	Quite important	Quite important	Quite important	Quite important	Fairly important	Slightly important	Slightly important	please delete if commenting	--	Yes	Yes	Yes	Yes	By the lab		Departments deploy and manage the ELN with their own IT resources
439938	--	6th Nov 2012 10:26 am	6th Nov 2012 10:31 am	4 minutes, 49 seconds	131.251.254.16	https://cardiffmail15.cf.ac.uk/mail9/sac7mjh.nsf/iNotes/Mail/?OpenDocument&ui=dwa_lite_frame&l=en&CR&MX&TS=20121106T062917,63Z&charset=ISO-8859-1&charset=ISO-8859-1&ua=safari	310045, 310047, 310048, || 310050, 310051, 310053, || 310054, 310056, (310057, 310058, 310059, 310060, 310061, 310062, 310063, 310064, 310065, 310066, 310067, 310068, 310069, 310070, 310071, 310072, 310073, ) 310074, 310075, (310076, 310077, 310078, 310079, ) 310080, 310082, 310084, 310085, || 310086, 310089, 310090, 310091, 310092, (310093, 310094, 310095, 310096, 310097, 310098, ) 310099, 31010…	25913 || 25913 || 25914 || 25915 ||	About yourself || About yourself || Your iLabber Experience || Using iLabber for your research	Section Start	a. Graduate Student		Chemistry	Cardiff University		Linux	Improved ability to search and re-use documented information		Didn&amp;#039;t use it	Section Start	Because still had to complete experiments in paper notebook		--	Very important	Very important	Very important	Very important	Quite important	Very important	Quite important	Very important	Fairly important	Fairly important	Fairly important	Fairly important	Very important	Quite important	Very important	Very important	N/A	please delete if commenting	--	No	No	Yes	Yes	By the lab		Universities deploy and manage the ELN with their own IT resources
439998	--	6th Nov 2012 11:42 am	6th Nov 2012 11:47 am	5 minutes, 8 seconds	139.222.200.117	https://ueaexchange.uea.ac.uk/owa/redir.aspx?C=p8gEHXhta0KzbuiC1iGiHL-UK-2pj88I0cYq8TviAFa5QLU7AnTEI6oSQxQeYuFEdFQqqox-b-o.&URL=https%3a%2f%2fwww.isurvey.soton.ac.uk%2f6101	310045, 310047, 310048, || 310050, 310051, 310053, || 310054, 310056, (310057, 310058, 310059, 310060, 310061, 310062, 310063, 310064, 310065, 310066, 310067, 310068, 310069, 310070, 310071, 310072, 310073, ) 310074, 310075, (310076, 310077, 310078, 310079, ) 310080, 310082, 310084, 310085, || 310086, 310089, 310090, 310091, 310092, (310093, 310094, 310095, 310096, 310097, 310098, ) 310099, 31010…	25913 || 25913 || 25914 || 25915 ||	About yourself || About yourself || Your iLabber Experience || Using iLabber for your research	Section Start	d. Other	Elderly researcher!	Organic Chemistry	University of East Anglia		Windows	Better ability to collaborate and share information		Didn&amp;#039;t use it	Section Start	Did not have time to investigate it further		--	Very important	Very important	Quite important	Very important	Quite important	Quite important	Quite important	Very important	Quite important	Very important	Very important	Quite important	Quite important	Very important	Slightly important	Very important	N/A	please delete if commenting	--	No	Yes	Yes	Yes	By the university		Universities deploy and manage the ELN with their own IT resources
440243	--	6th Nov 2012 9:50 pm	6th Nov 2012 10:11 pm	20 minutes, 16 seconds	90.211.4.112		310045, 310047, 310048, || 310050, 310051, 310053, || 310054, 310056, (310057, 310058, 310059, 310060, 310061, 310062, 310063, 310064, 310065, 310066, 310067, 310068, 310069, 310070, 310071, 310072, 310073, ) 310074, 310075, (310076, 310077, 310078, 310079, ) 310080, 310082, 310084, 310085, || 310086, 310089, 310090, 310091, 310092, (310093, 310094, 310095, 310096, 310097, 310098, ) 310099, 31010…	25913 || 25913 || 25914 || 25915 ||	About yourself || About yourself || Your iLabber Experience || Using iLabber for your research	Section Start	b. Early Career Researcher (PDRA)		Chemistry	Queen&amp;#039;s University Belfast		Windows	Better ability to collaborate and share information		Used it for some or all of the pilot period	Section Start			--																			--
440293	--	7th Nov 2012 1:20 am	Did not finish	- - -	80.3.187.64	https://www.outlook.soton.ac.uk/owa/redir.aspx?C=ADEmEu6YLUGLmRvYMEmJ8BzQsiQdkM8Ic7AQJtGp1ftRg4Y6MD3BiOHQt2WCJuu4yc1R_g1jnlU.&URL=https%3a%2f%2fwww.isurvey.soton.ac.uk%2f6101	310045, 310047, 310048, || 310050, 310051, 310053, || 310054, 310056, (310057, 310058, 310059, 310060, 310061, 310062, 310063, 310064, 310065, 310066, 310067, 310068, 310069, 310070, 310071, 310072, 310073, ) 310074, 310075, (310076, 310077, 310078, 310079, ) 310080, 310082, 310084, 310085, || 310086, 310089, 310090, 310091, 310092, (310093, 310094, 310095, 310096, 310097, 310098, ) 310099, 31010…	25913 || 25913 || 25914 || 25915 ||	About yourself || About yourself || Your iLabber Experience || Using iLabber for your research	Section Start										Section Start			--																			--
440465	--	7th Nov 2012 2:39 pm	7th Nov 2012 2:58 pm	19 minutes, 12 seconds	188.223.112.24		310045, 310047, 310048, || 310050, 310051, 310053, || 310054, 310056, (310057, 310058, 310059, 310060, 310061, 310062, 310063, 310064, 310065, 310066, 310067, 310068, 310069, 310070, 310071, 310072, 310073, ) 310074, 310075, (310076, 310077, 310078, 310079, ) 310080, 310082, 310084, 310085, || 310086, 310089, 310090, 310091, 310092, (310093, 310094, 310095, 310096, 310097, 310098, ) 310099, 31010…	25913 || 25913 || 25914 || 25915 ||	About yourself || About yourself || Your iLabber Experience || Using iLabber for your research	Section Start	c. Academic Staff		Chemistry	University College London		Windows	Improved access to research data and project management		Used it for some or all of the pilot period	Section Start			--																			--
440612	--	7th Nov 2012 9:59 pm	7th Nov 2012 10:04 pm	4 minutes, 47 seconds	130.88.141.74		310045, 310047, 310048, || 310050, 310051, 310053, || 310054, 310056, (310057, 310058, 310059, 310060, 310061, 310062, 310063, 310064, 310065, 310066, 310067, 310068, 310069, 310070, 310071, 310072, 310073, ) 310074, 310075, (310076, 310077, 310078, 310079, ) 310080, 310082, 310084, 310085, || 310086, 310089, 310090, 310091, 310092, (310093, 310094, 310095, 310096, 310097, 310098, ) 310099, 31010…	25913 || 25913 || 25914 || 25915 ||	About yourself || About yourself || Your iLabber Experience || Using iLabber for your research	Section Start	c. Academic Staff		Chemistry	University of Manchester		Windows	Improved access to research data and project management		Didn&amp;#039;t use it	Section Start	Because pilot was coming to an end and was not certain if I would be able to use iLabber afterwards		--	Very important	Quite important	Very important	Fairly important	Very important	Very important	Quite important	Quite important	Quite important	Very important	Very important	Fairly important	Quite important	Slightly important	Quite important	Very important	N/A	please delete if commenting	--	Yes	Yes	Yes	Yes	By research funding bodies		Have option to sign up to a UK provider of ELNs and have ELNs managed remotely (cloud ELN)
440640	--	7th Nov 2012 11:24 pm	7th Nov 2012 11:39 pm	14 minutes, 48 seconds	80.3.187.64	https://www.outlook.soton.ac.uk/owa/redir.aspx?C=DOEWoGsWJEWPrjdh7PYg6WQKiTXSkM8IvHTNmGPrnSGMmITQrhMa7cT2Bvtdjm47VPy1Os9am-0.&URL=https%3a%2f%2fwww.isurvey.soton.ac.uk%2f6101	310045, 310047, 310048, || 310050, 310051, 310053, || 310054, 310056, (310057, 310058, 310059, 310060, 310061, 310062, 310063, 310064, 310065, 310066, 310067, 310068, 310069, 310070, 310071, 310072, 310073, ) 310074, 310075, (310076, 310077, 310078, 310079, ) 310080, 310082, 310084, 310085, || 310086, 310089, 310090, 310091, 310092, (310093, 310094, 310095, 310096, 310097, 310098, ) 310099, 31010…	25913 || 25913 || 25914 || 25915 ||	About yourself || About yourself || Your iLabber Experience || Using iLabber for your research	Section Start	a. Graduate Student		Chemistry	University of Southampton		Windows	Improved ability to search and re-use documented information		Used it for some or all of the pilot period	Section Start			--																			--
[truncated: 189 more columns]
